# Supplementary material for: 2-[(2,4-Dimethyl­phen­yl)imino­meth­yl]-6-methyl­phenol
Source: Acta Crystallogr Sect E Struct Rep Online. 2009 Aug 29;65(Pt 9):o2291. doi: 10.1107/S1600536809033637 (PMC2969980; doi:10.1107/S1600536809033637)
Supplement: Supplementary file 2 [file e-65-o2291-Isup2.hkl]

#
# h,k,l, Fc-squared, Fo-squared, sigma(Fo-squared) and status flag
#
data_I
_shelx_title ' TEST STRUCTURE D:\DATA\TANAK7_DENE\TANAK7'
_shelx_refln_list_code          4
_shelx_F_calc_maximum      178.77
_exptl_crystal_F_000       512.00
_reflns_d_resolution_high  0.7964
 
loop_
 _symmetry_equiv_pos_as_xyz
 'x, y, z'
 '-x, y+1/2, -z+1/2'
 '-x, -y, -z'
 'x, -y-1/2, z-1/2'
 
_cell_length_a    18.1448
_cell_length_b     4.7141
_cell_length_c    15.7151
_cell_angle_alpha  90.000
_cell_angle_beta   99.646
_cell_angle_gamma  90.000
 
_shelx_F_squared_multiplier     1.000
 
loop_
 _refln_index_h
 _refln_index_k
 _refln_index_l
 _refln_F_squared_calc
 _refln_F_squared_meas
 _refln_F_squared_sigma
 _refln_observed_status
   2   0   0     3896.54     3918.20     35.90 o
   3   0   0       12.26       14.68      2.67 o
   4   0   0     3449.71     3244.40     72.86 o
   5   0   0      560.03      496.74     14.99 o
   6   0   0      387.86      375.91      7.79 o
   7   0   0       72.60       76.84      2.19 o
   8   0   0        7.39       10.35      2.00 o
   9   0   0      518.80      544.64      9.91 o
  10   0   0      394.53      402.69     20.28 o
  11   0   0      108.73       95.02      5.89 o
  12   0   0       14.56       13.38      1.79 o
  13   0   0      115.53      108.68      4.21 o
  14   0   0        0.01        0.89      1.53 o
  15   0   0        4.47        6.46      1.54 o
  16   0   0        0.17        2.16      1.68 o
  17   0   0        8.05        7.53      1.84 o
  18   0   0        4.17        6.49      1.74 o
  19   0   0       24.30       25.86      2.39 o
  20   0   0       21.59       19.19      2.44 o
  21   0   0        0.34        3.09      2.14 o
  22   0   0        0.00        0.15      2.02 o
   1   1   0     2088.33     2022.14     39.56 o
   2   1   0      332.74      327.39      4.37 o
   3   1   0     6718.16     6459.02     68.31 o
   4   1   0        5.83        5.47      1.84 o
   5   1   0      719.56      733.72     12.94 o
   6   1   0       61.23       70.22      1.56 o
   7   1   0        0.57        0.97      1.46 o
   8   1   0       56.19       48.55      1.34 o
   9   1   0        4.61        8.36      1.17 o
  10   1   0      176.39      156.90      4.82 o
  11   1   0       54.90       48.35      1.82 o
  12   1   0      250.30      270.40      5.08 o
  13   1   0       68.67       70.01      1.35 o
  14   1   0        0.45        2.26      1.15 o
  15   1   0       82.25       81.48      1.93 o
  16   1   0        0.03        2.60      1.33 o
  17   1   0      125.37      124.75      4.84 o
  18   1   0       17.10       17.24      1.27 o
  19   1   0        5.60        6.32      1.31 o
  20   1   0        1.23        2.95      1.43 o
  21   1   0       12.95       12.52      1.38 o
  22   1   0        4.68        4.87      1.42 o
   0   2   0      672.76      591.95      5.68 o
   1   2   0       35.92       39.02      1.92 o
   2   2   0        0.20        1.02      1.75 o
   3   2   0        0.43        1.37      1.59 o
   4   2   0       47.31       47.40      1.63 o
   5   2   0      137.14      157.32      2.72 o
   6   2   0      187.64      184.13      3.13 o
   7   2   0        0.05        1.47      1.35 o
   8   2   0       33.06       30.71      1.39 o
   9   2   0        1.17        1.64      1.29 o
  10   2   0      131.61      118.84      2.87 o
  11   2   0        7.96        9.78      1.40 o
  12   2   0      665.09      662.78     18.99 o
  13   2   0       26.32       28.15      1.40 o
  14   2   0      322.86      325.29      7.98 o
  15   2   0       63.60       62.37      2.02 o
  16   2   0       14.44       15.70      1.28 o
  17   2   0        7.48        6.29      1.27 o
  18   2   0        0.63        0.47      1.39 o
  19   2   0        2.06        2.79      1.59 o
  20   2   0        0.31        2.64      1.60 o
  21   2   0        4.77        4.09      1.42 o
   1   3   0        3.39        6.32      1.82 o
   2   3   0      610.20      643.01     14.49 o
   3   3   0       62.10       63.21      1.86 o
   4   3   0        2.93        3.62      1.68 o
   5   3   0       60.71       62.65      1.77 o
   6   3   0        1.09        2.34      1.53 o
   7   3   0       46.00       47.57      1.56 o
   8   3   0        0.48        0.65      1.36 o
   9   3   0      538.68      555.50      9.02 o
  10   3   0       48.99       48.58      1.46 o
  11   3   0       97.82      102.66      2.55 o
  12   3   0       10.01       10.85      1.28 o
  13   3   0       23.54       21.92      1.50 o
  14   3   0        4.09        5.15      1.36 o
  15   3   0        0.01        2.45      1.40 o
  16   3   0        4.13        6.20      1.42 o
  17   3   0        0.00        1.76      1.44 o
  18   3   0        4.63        5.68      1.51 o
  19   3   0        0.02        0.72      1.71 o
   0   4   0       20.40       20.06      2.81 o
   1   4   0      114.80      113.64      2.90 o
   2   4   0        5.19        7.05      1.91 o
   3   4   0       60.61       58.49      2.16 o
   4   4   0        0.01       -0.51      1.78 o
   5   4   0        1.91        3.64      1.75 o
   6   4   0       39.90       42.02      1.86 o
   7   4   0        0.37        0.78      1.71 o
   8   4   0        0.01        1.84      1.54 o
   9   4   0        3.13        3.14      1.68 o
  10   4   0       13.64       13.70      1.73 o
  11   4   0       18.16       19.75      1.79 o
  12   4   0        8.30        7.52      1.76 o
  13   4   0        2.31        3.00      1.63 o
  14   4   0        3.27        5.03      2.03 o
  15   4   0        0.64        3.48      1.78 o
  16   4   0        0.61        3.52      1.86 o
   1   5   0        0.66        1.73      2.12 o
   2   5   0        0.66        2.97      2.02 o
   3   5   0        0.59       -0.79      2.08 o
   4   5   0        0.45        2.72      2.09 o
   5   5   0        1.39        2.14      2.17 o
   6   5   0        8.54        7.54      2.18 o
   7   5   0        0.18        1.01      2.00 o
   8   5   0        0.56        1.71      2.00 o
   9   5   0        0.09        1.67      1.98 o
  10   5   0        0.15        2.15      1.88 o
  11   5   0        0.04        2.36      2.00 o
  12   5   0        0.54        0.46      1.93 o
 -22   1   1        0.76        1.83      1.40 o
 -21   1   1        1.61        2.88      1.44 o
 -20   1   1        3.84        3.93      1.39 o
 -19   1   1        3.42        4.14      1.26 o
 -18   1   1        0.26        1.12      1.26 o
 -17   1   1       25.44       28.26      1.30 o
 -16   1   1        7.63       10.50      1.27 o
 -15   1   1        1.90        3.44      1.33 o
 -14   1   1      115.40      115.11      5.09 o
 -13   1   1       14.34       17.79      1.24 o
 -12   1   1      346.99      360.92      8.01 o
 -11   1   1        0.06        0.87      1.11 o
 -10   1   1       55.25       57.89      1.43 o
  -9   1   1      525.68      487.99     13.70 o
  -8   1   1       20.30       19.36      1.27 o
  -7   1   1      137.51      135.59      3.17 o
  -6   1   1       83.87       82.33      1.61 o
  -5   1   1      394.74      384.86      3.33 o
  -4   1   1       82.45       87.20      1.98 o
  -3   1   1      122.06      119.21      2.30 o
  -2   1   1        6.40        7.69      1.90 o
  -1   1   1      681.89      618.02     13.08 o
   0   1   1      450.27      411.60      6.81 o
   1   1   1      452.40      468.69      6.28 o
   2   1   1      186.78      169.62      3.00 o
   3   1   1    31957.83    27466.77    420.80 o
   4   1   1       46.70       38.65      1.90 o
   5   1   1      594.20      554.75      8.60 o
   6   1   1        0.19        1.82      1.31 o
   7   1   1       26.51       24.40      1.38 o
   8   1   1      113.71      109.67      2.04 o
   9   1   1        4.22        5.64      1.25 o
  10   1   1       15.25       14.80      1.24 o
  11   1   1        9.26       10.88      1.26 o
  12   1   1      172.31      177.99      3.65 o
  13   1   1      218.38      216.03      5.13 o
  14   1   1        2.27        3.08      1.24 o
  15   1   1      255.06      252.58      7.58 o
  16   1   1       23.89       21.89      1.44 o
  17   1   1       98.12       98.32      4.16 o
  18   1   1        4.04        2.97      1.24 o
  19   1   1        1.86        3.72      1.26 o
  20   1   1        0.12        1.79      1.39 o
  21   1   1        0.00        0.52      1.30 o
 -21   2   1        4.68        5.86      1.50 o
 -20   2   1        3.30        6.09      1.39 o
 -19   2   1        3.00        4.80      1.53 o
 -18   2   1        9.66       10.45      1.43 o
 -17   2   1        3.40        2.36      1.28 o
 -16   2   1       12.31       14.25      1.28 o
 -15   2   1        0.01        1.93      1.21 o
 -14   2   1      307.51      323.12      8.05 o
 -13   2   1       51.50       54.95      1.78 o
 -12   2   1       27.62       24.52      1.38 o
 -11   2   1       10.19        7.75      1.26 o
 -10   2   1      128.84      132.05      3.19 o
  -9   2   1        2.22        3.84      1.25 o
  -8   2   1        1.01        1.42      1.28 o
  -7   2   1      310.17      273.50      5.25 o
  -6   2   1       86.02       85.12      1.82 o
  -5   2   1        0.18        0.11      1.33 o
  -4   2   1       79.58       81.17      1.71 o
  -3   2   1        2.50        2.28      1.45 o
  -2   2   1      295.49      277.74      3.67 o
  -1   2   1        7.88        6.72      1.80 o
   0   2   1       83.42       73.27      2.14 o
   1   2   1      326.71      358.22      5.76 o
   2   2   1      393.93      378.22      3.63 o
   3   2   1       53.98       63.58      1.89 o
   4   2   1        8.38       11.08      1.73 o
   5   2   1      411.74      439.82      4.78 o
   6   2   1      273.89      285.12      3.93 o
   7   2   1        0.00        0.91      1.35 o
   8   2   1       92.48       92.94      2.11 o
   9   2   1       35.90       37.82      1.44 o
  10   2   1        4.32        3.02      1.18 o
  11   2   1       23.96       24.52      1.29 o
  12   2   1      581.25      569.20     12.79 o
  13   2   1       87.58       85.47      2.31 o
  14   2   1      151.74      149.76      4.33 o
  15   2   1       96.05       96.88      3.09 o
  16   2   1       10.21        9.25      1.39 o
  17   2   1        0.06        1.20      1.29 o
  18   2   1        1.26        3.13      1.38 o
  19   2   1        1.28        2.61      1.42 o
  20   2   1        0.88        3.73      1.48 o
 -19   3   1        0.21        2.99      1.56 o
 -18   3   1        0.95        2.68      1.53 o
 -17   3   1        1.42        1.68      1.43 o
 -16   3   1        3.44        4.23      1.35 o
 -15   3   1        0.00        1.16      1.35 o
 -14   3   1        0.01        2.20      1.41 o
 -13   3   1        3.39        6.29      1.29 o
 -12   3   1        1.30        2.86      1.38 o
 -11   3   1      503.60      499.82     10.24 o
 -10   3   1       27.55       30.90      1.40 o
  -9   3   1      159.28      166.29      3.27 o
  -8   3   1       36.78       39.88      1.46 o
  -7   3   1      308.19      310.68      4.56 o
  -6   3   1       24.37       22.26      1.47 o
  -5   3   1        2.58        3.81      1.47 o
  -4   3   1        0.08       -0.78      1.57 o
  -3   3   1       11.35       12.30      1.77 o
  -2   3   1      211.10      231.79      4.59 o
  -1   3   1       22.25       21.12      1.90 o
   0   3   1      510.60      490.22      6.93 o
   1   3   1      147.93      137.59      2.28 o
   2   3   1       80.07       79.56      2.01 o
   3   3   1       59.81       57.64      1.74 o
   4   3   1       32.44       32.99      1.65 o
   5   3   1        0.00        0.41      1.46 o
   6   3   1        7.36        9.30      1.58 o
   7   3   1       12.25       11.76      1.55 o
   8   3   1        6.87        7.73      1.58 o
   9   3   1       92.37       87.85      1.77 o
  10   3   1       10.49       11.77      1.48 o
  11   3   1       12.92       10.98      1.49 o
  12   3   1        0.69       -0.38      1.38 o
  13   3   1        8.32       10.91      1.42 o
  14   3   1       18.41       21.46      1.56 o
  15   3   1        3.22        3.40      1.42 o
  16   3   1        5.98        6.46      1.53 o
  17   3   1        2.11        5.44      1.66 o
  18   3   1        3.36        3.15      1.70 o
  19   3   1        0.46        0.92      1.66 o
 -16   4   1        0.00        1.69      1.62 o
 -15   4   1        0.34        0.90      1.76 o
 -14   4   1        0.46        0.95      1.74 o
 -13   4   1        7.24        8.71      1.63 o
 -12   4   1       25.21       23.84      1.72 o
 -11   4   1        0.18        0.71      1.63 o
 -10   4   1       45.52       45.43      1.88 o
  -9   4   1       10.18       10.67      1.68 o
  -8   4   1       61.08       59.93      1.97 o
  -7   4   1        0.23        1.97      1.76 o
  -6   4   1      116.91      126.53      2.24 o
  -5   4   1       15.62       15.99      1.84 o
  -4   4   1        9.92        8.83      1.95 o
  -3   4   1       70.24       63.69      2.05 o
  -2   4   1       20.08       22.50      2.02 o
  -1   4   1        0.30        2.47      1.92 o
   0   4   1        0.46        0.97      1.86 o
   1   4   1      103.75       95.58      2.32 o
   2   4   1        6.98        9.06      1.91 o
   3   4   1       49.30       43.85      2.00 o
   4   4   1        0.67        1.80      1.80 o
   5   4   1       27.47       26.76      1.78 o
   6   4   1        0.02        2.51      1.70 o
   7   4   1        1.72        3.89      1.66 o
   8   4   1        5.13        5.74      1.58 o
   9   4   1        1.16        3.14      1.57 o
  10   4   1        7.06        7.46      1.55 o
  11   4   1        0.17        0.29      1.68 o
  12   4   1        0.03        1.38      1.81 o
  13   4   1        2.59        5.30      1.99 o
  14   4   1        0.00        1.35      1.67 o
  15   4   1        0.89        1.34      1.65 o
  16   4   1        0.04        0.17      1.76 o
 -12   5   1        3.74        4.45      1.95 o
 -11   5   1        0.02        1.36      1.99 o
 -10   5   1        0.05        1.83      1.97 o
  -9   5   1        1.42        3.00      1.95 o
  -8   5   1        0.02        1.47      1.98 o
  -7   5   1        0.60        0.01      2.06 o
  -6   5   1        4.55        5.32      2.13 o
  -5   5   1        0.22        1.18      1.97 o
  -4   5   1        0.22        2.16      2.09 o
  -3   5   1        4.98        7.67      2.09 o
  -2   5   1        0.00        0.53      2.06 o
  -1   5   1        0.35        2.57      2.11 o
   0   5   1        0.24        0.50      2.02 o
   1   5   1        0.82        2.09      2.20 o
   2   5   1        4.71        3.65      2.10 o
   3   5   1        0.57        0.46      2.11 o
   4   5   1       22.41       22.96      2.18 o
   5   5   1       18.79       18.31      2.28 o
   6   5   1       20.47       17.38      1.96 o
   7   5   1        4.77        3.92      1.97 o
   8   5   1        0.64        0.93      1.93 o
   9   5   1        1.43        2.85      1.94 o
  10   5   1        0.85        1.23      1.90 o
  11   5   1        0.92        2.04      2.02 o
 -22   0   2        0.00        0.71      1.91 o
 -21   0   2       10.79       12.35      3.37 o
 -20   0   2       22.16       19.25      1.99 o
 -19   0   2        0.13       -0.74      2.01 o
 -18   0   2       53.88       52.45      3.13 o
 -17   0   2       54.48       56.95      3.11 o
 -16   0   2       60.52       59.99      4.18 o
 -15   0   2       11.83       12.61      1.65 o
 -14   0   2       77.94       75.06      2.25 o
 -13   0   2        0.73        2.80      1.64 o
 -12   0   2      119.25      114.62      5.95 o
 -11   0   2     1058.82     1166.81     26.00 o
 -10   0   2      731.87      726.99     29.96 o
  -9   0   2     3783.62     4068.33     83.49 o
  -8   0   2       18.00       18.81      1.93 o
  -7   0   2       31.29       30.81      2.41 o
  -6   0   2     6317.48     5957.78    306.58 o
  -5   0   2       19.49       17.03      2.04 o
  -4   0   2       32.44       34.53      2.69 o
  -3   0   2     2780.37     2698.96     45.93 o
  -2   0   2    19874.32    17573.94    404.12 o
  -1   0   2     5892.27     5729.43     61.69 o
   0   0   2     4403.04     4253.28     22.07 o
   1   0   2       30.16       30.65      3.11 o
   2   0   2     5283.61     5020.09     48.13 o
   3   0   2     3579.88     3468.00     22.96 o
   4   0   2       98.63       89.51      3.18 o
   5   0   2      464.95      404.61      6.86 o
   6   0   2     1417.75     1281.62     19.01 o
   7   0   2      145.34      138.99      4.57 o
   8   0   2       47.33       49.07      1.99 o
   9   0   2        0.27        1.75      1.69 o
  10   0   2      114.71      108.83      3.98 o
  11   0   2       32.82       29.76      1.72 o
  12   0   2        2.57        3.11      1.72 o
  13   0   2       21.70       21.53      2.03 o
  14   0   2       47.33       47.11      4.81 o
  15   0   2       22.09       21.20      1.67 o
  16   0   2       86.07       84.76      3.51 o
  17   0   2       12.52       13.58      1.91 o
  18   0   2      309.69      307.69     15.27 o
  19   0   2        2.50        1.17      1.80 o
  20   0   2       80.60       68.41      2.27 o
  21   0   2        8.94        7.56      1.94 o
 -22   1   2        0.70        1.34      1.50 o
 -21   1   2       10.85       10.90      1.37 o
 -20   1   2        5.57        4.45      1.29 o
 -19   1   2        0.45        1.33      1.26 o
 -18   1   2        1.28        1.76      1.18 o
 -17   1   2        5.58        7.70      1.23 o
 -16   1   2        0.71       -0.62      1.28 o
 -15   1   2        4.48        4.91      1.12 o
 -14   1   2       53.46       54.16      1.30 o
 -13   1   2       24.17       30.39      1.65 o
 -12   1   2       43.08       49.99      1.47 o
 -11   1   2        2.68        3.83      1.30 o
 -10   1   2      168.38      196.90      6.27 o
  -9   1   2      147.19      160.92      4.96 o
  -8   1   2       37.13       29.62      1.30 o
  -7   1   2        1.80        4.95      1.31 o
  -6   1   2      261.49      284.95      2.87 o
  -5   1   2       49.71       58.89      1.57 o
  -4   1   2      407.08      338.11      3.67 o
  -3   1   2      353.09      336.32      2.76 o
  -2   1   2       36.90       37.10      2.05 o
  -1   1   2      695.02      656.43      6.31 o
   0   1   2        9.78       10.01      1.97 o
   1   1   2    10520.13     9516.22    130.04 o
   2   1   2      605.25      592.17      9.10 o
   3   1   2    10537.11     9860.53    121.22 o
   4   1   2      134.19      147.81      2.33 o
   5   1   2      278.00      256.42      4.07 o
   6   1   2        0.89        0.20      1.25 o
   7   1   2       69.22       79.44      1.48 o
   8   1   2      236.06      232.82      4.11 o
   9   1   2      166.34      148.02      2.89 o
  10   1   2       52.46       62.50      2.03 o
  11   1   2        4.71        4.70      1.19 o
  12   1   2        0.92        3.22      1.17 o
  13   1   2        3.66        6.25      1.18 o
  14   1   2        7.91        7.84      1.23 o
  15   1   2      433.29      434.36      7.35 o
  16   1   2       12.37       16.86      1.65 o
  17   1   2       43.85       44.92      1.91 o
  18   1   2        0.10        1.19      1.40 o
  19   1   2        6.15        5.11      1.40 o
  20   1   2        4.54        6.06      1.36 o
  21   1   2        1.64        1.03      1.62 o
 -21   2   2        1.38        2.30      1.49 o
 -20   2   2        2.56        3.84      1.48 o
 -19   2   2        0.08        0.28      1.28 o
 -18   2   2        0.36        0.79      1.38 o
 -17   2   2       13.21       12.65      1.39 o
 -16   2   2        1.21        1.49      1.26 o
 -15   2   2       39.12       34.63      1.33 o
 -14   2   2      162.12      153.02      6.97 o
 -13   2   2        4.35        4.38      1.37 o
 -12   2   2        3.11        3.12      1.23 o
 -11   2   2       48.55       46.17      1.33 o
 -10   2   2       18.21       16.06      1.26 o
  -9   2   2        7.33       10.20      1.31 o
  -8   2   2       17.96       13.70      1.35 o
  -7   2   2       20.45       20.80      1.37 o
  -6   2   2        0.28        0.77      1.38 o
  -5   2   2       42.57       48.04      1.51 o
  -4   2   2      277.10      274.56      4.12 o
  -3   2   2        0.42        0.75      1.44 o
  -2   2   2       49.47       44.46      1.72 o
  -1   2   2      176.98      148.82      2.48 o
   0   2   2      609.69      530.91     10.47 o
   1   2   2        8.27        8.30      1.71 o
   2   2   2      675.09      707.27     11.27 o
   3   2   2     1611.83     1719.20     15.47 o
   4   2   2        2.59        4.87      1.44 o
   5   2   2      353.75      354.15      3.91 o
   6   2   2     3462.82     3462.12     45.15 o
   7   2   2       55.18       63.16      1.79 o
   8   2   2       33.79       37.06      1.49 o
   9   2   2        0.04        1.21      1.41 o
  10   2   2      103.86       97.51      2.80 o
  11   2   2       44.26       44.58      1.48 o
  12   2   2      370.19      368.83      9.16 o
  13   2   2        4.58        4.53      1.17 o
  14   2   2        4.98        4.32      1.27 o
  15   2   2       44.20       46.39      1.57 o
  16   2   2        0.53        0.49      1.43 o
  17   2   2        1.06        2.16      1.44 o
  18   2   2        0.44        1.68      1.58 o
  19   2   2        3.64        4.64      1.81 o
  20   2   2        0.00        1.89      1.72 o
 -19   3   2        0.23        0.75      1.50 o
 -18   3   2       11.91       11.10      1.40 o
 -17   3   2        0.64        1.66      1.48 o
 -16   3   2        0.04        0.91      1.44 o
 -15   3   2        0.93        2.14      1.43 o
 -14   3   2        0.58        2.34      1.33 o
 -13   3   2        4.15        3.44      1.35 o
 -12   3   2       19.46       20.47      1.43 o
 -11   3   2      500.04      514.03     11.66 o
 -10   3   2      106.53      105.52      2.67 o
  -9   3   2      252.72      249.70      4.24 o
  -8   3   2        6.38        7.79      1.39 o
  -7   3   2       13.33       13.12      1.44 o
  -6   3   2       19.68       20.40      1.51 o
  -5   3   2        0.46        0.99      1.47 o
  -4   3   2       29.86       30.53      1.63 o
  -3   3   2        2.65        3.00      1.50 o
  -2   3   2       19.33       21.70      1.88 o
  -1   3   2       37.19       40.35      2.04 o
   0   3   2      551.39      532.21     10.85 o
   1   3   2      125.01      144.81      4.50 o
   2   3   2        6.46        8.62      1.65 o
   3   3   2       18.65       22.30      1.66 o
   4   3   2        0.95        1.69      1.48 o
   5   3   2        4.43        3.47      1.42 o
   6   3   2       27.26       25.07      1.47 o
   7   3   2        1.70        1.76      1.41 o
   8   3   2        0.34        3.16      1.51 o
   9   3   2      100.50      100.69      2.19 o
  10   3   2        7.91        6.74      1.68 o
  11   3   2        0.02        2.59      1.61 o
  12   3   2       11.19       10.91      1.53 o
  13   3   2        1.94        1.91      1.55 o
  14   3   2        3.10        5.78      1.65 o
  15   3   2        0.72        3.57      1.64 o
  16   3   2        6.54        9.10      1.70 o
  17   3   2        2.19        4.63      1.71 o
  18   3   2       16.93       12.71      1.82 o
 -16   4   2        0.00        0.28      1.69 o
 -15   4   2        0.46        2.57      1.59 o
 -14   4   2        0.20        1.66      1.49 o
 -13   4   2        6.78        6.42      1.55 o
 -12   4   2        3.27        3.57      1.48 o
 -11   4   2        8.15        8.19      1.51 o
 -10   4   2        3.05        4.02      1.48 o
  -9   4   2        8.88        9.18      1.68 o
  -8   4   2      191.06      195.05      5.41 o
  -7   4   2        4.78        7.30      1.67 o
  -6   4   2       89.54       92.36      2.15 o
  -5   4   2        0.63        1.64      1.70 o
  -4   4   2       34.62       36.81      1.95 o
  -3   4   2       33.62       34.86      1.93 o
  -2   4   2        1.51        2.08      1.90 o
  -1   4   2        8.58       12.65      1.73 o
   0   4   2        0.95        3.23      1.82 o
   1   4   2      108.57      113.61      2.92 o
   2   4   2        4.15        3.98      1.69 o
   3   4   2        4.36        4.00      1.73 o
   4   4   2        2.67        3.19      1.76 o
   5   4   2        0.29        1.62      1.69 o
   6   4   2        1.41        4.02      1.68 o
   7   4   2        5.63        7.15      1.57 o
   8   4   2       32.09       33.06      1.62 o
   9   4   2        0.15        0.51      1.55 o
  10   4   2       11.40       12.96      1.54 o
  11   4   2        5.54        5.30      1.58 o
  12   4   2        3.40        3.24      1.47 o
  13   4   2        0.44        1.90      1.54 o
  14   4   2        3.58        4.11      1.60 o
  15   4   2        0.23        1.38      1.64 o
  16   4   2        0.51        0.89      1.76 o
 -12   5   2        0.95        2.40      1.92 o
 -11   5   2        0.23        0.13      1.96 o
 -10   5   2        0.35       -0.13      1.85 o
  -9   5   2        1.13        1.75      2.01 o
  -8   5   2        5.65        5.14      2.13 o
  -7   5   2        0.58        1.81      2.15 o
  -6   5   2        0.06        1.73      2.24 o
  -5   5   2       11.42       10.87      2.28 o
  -4   5   2        5.55        5.89      1.99 o
  -3   5   2        7.79        8.97      2.22 o
  -2   5   2        0.54        0.86      2.00 o
  -1   5   2        0.00        2.26      2.21 o
   0   5   2        0.03        2.22      2.11 o
   1   5   2        1.65        1.24      2.15 o
   2   5   2        1.84        2.89      2.05 o
   3   5   2        4.53        3.10      2.12 o
   4   5   2       10.31       10.37      2.17 o
   5   5   2       10.44        8.73      2.03 o
   6   5   2        1.13        1.65      1.97 o
   7   5   2        0.48        2.69      1.92 o
   8   5   2        2.24        2.14      1.91 o
   9   5   2        0.38        2.10      1.95 o
  10   5   2        0.00        0.87      1.86 o
  11   5   2        1.21        0.30      2.24 o
 -22   1   3       12.62       13.16      1.56 o
 -21   1   3        0.54        2.62      1.32 o
 -20   1   3        0.06        0.45      1.35 o
 -19   1   3        7.72        8.30      1.28 o
 -18   1   3        9.42        6.01      1.31 o
 -17   1   3       23.04       20.77      1.28 o
 -16   1   3        2.92        2.72      1.27 o
 -15   1   3       33.95       33.61      1.66 o
 -14   1   3        5.50        6.07      1.22 o
 -13   1   3      103.75      101.42      2.67 o
 -12   1   3       25.53       26.73      1.24 o
 -11   1   3       30.23       29.50      1.35 o
 -10   1   3       20.20       13.55      1.19 o
  -9   1   3       75.33       75.96      2.24 o
  -8   1   3      661.69      715.11     16.40 o
  -7   1   3      361.26      357.85      5.71 o
  -6   1   3     2213.77     2222.31     26.09 o
  -5   1   3        2.60        4.36      1.36 o
  -4   1   3       47.77       48.64      1.66 o
  -3   1   3     1087.82      997.73     12.61 o
  -2   1   3      698.37      645.65      7.81 o
  -1   1   3      108.29      114.97      2.29 o
   0   1   3      484.83      483.93      3.98 o
   1   1   3     7267.02     6904.83     60.00 o
   2   1   3     4044.74     3906.17     54.36 o
   3   1   3       28.83       24.64      1.99 o
   4   1   3       86.69       87.24      1.63 o
   5   1   3      491.83      465.24      5.51 o
   6   1   3     1934.22     2056.18     32.81 o
   7   1   3       55.57       51.72      1.61 o
   8   1   3       28.93       38.71      1.57 o
   9   1   3      270.46      264.92      3.35 o
  10   1   3       13.67       12.39      1.25 o
  11   1   3       27.35       29.11      1.35 o
  12   1   3        4.66        8.18      1.27 o
  13   1   3      172.63      167.92      3.06 o
  14   1   3       18.43       18.70      1.30 o
  15   1   3      330.99      337.33      7.66 o
  16   1   3       54.74       55.39      1.59 o
  17   1   3        1.33        4.25      1.47 o
  18   1   3        5.52        7.36      1.51 o
  19   1   3        0.00        1.38      1.75 o
  20   1   3        3.90        4.17      1.81 o
  21   1   3       20.10       18.22      1.78 o
 -21   2   3        2.02        4.34      1.49 o
 -20   2   3        8.88        8.21      1.39 o
 -19   2   3        0.40        1.58      1.38 o
 -18   2   3        0.32        1.92      1.33 o
 -17   2   3        1.70        2.97      1.30 o
 -16   2   3        1.29        2.17      1.18 o
 -15   2   3        8.02       10.01      1.46 o
 -14   2   3       23.29       27.22      1.63 o
 -13   2   3        1.19        1.98      1.31 o
 -12   2   3       11.44       10.52      1.29 o
 -11   2   3       17.92       18.73      1.19 o
 -10   2   3        3.74        4.78      1.23 o
  -9   2   3        8.66        6.18      1.29 o
  -8   2   3       30.43       31.85      1.32 o
  -7   2   3      230.64      241.37      4.34 o
  -6   2   3      390.39      382.05      8.66 o
  -5   2   3      172.63      184.96      2.91 o
  -4   2   3       86.24       87.41      1.71 o
  -3   2   3       13.67        9.66      1.47 o
  -2   2   3        5.96        7.21      1.47 o
  -1   2   3      177.16      167.73      2.14 o
   0   2   3       30.15       37.12      1.66 o
   1   2   3      339.44      355.42      6.02 o
   2   2   3        0.01        1.07      1.53 o
   3   2   3     1314.77     1455.41     24.32 o
   4   2   3     3626.31     3602.64     36.05 o
   5   2   3      114.92      106.43      2.52 o
   6   2   3     1010.88     1014.16     14.90 o
   7   2   3        1.72        1.95      1.41 o
   8   2   3       41.70       39.50      1.54 o
   9   2   3       15.41       18.40      1.48 o
  10   2   3       80.31       76.59      1.60 o
  11   2   3        0.50        1.17      1.44 o
  12   2   3       12.25       14.35      1.46 o
  13   2   3      125.68      126.13      2.08 o
  14   2   3       48.23       48.18      1.66 o
  15   2   3        2.44        3.85      1.55 o
  16   2   3        0.44        2.79      1.48 o
  17   2   3        2.12        3.35      1.54 o
  18   2   3        0.33        1.06      1.65 o
  19   2   3        0.19        1.78      1.64 o
  20   2   3        1.08        2.61      1.70 o
 -19   3   3        1.29        3.32      1.56 o
 -18   3   3        5.14        5.60      1.57 o
 -17   3   3       52.25       57.03      1.64 o
 -16   3   3        3.97        7.19      1.55 o
 -15   3   3        4.52        5.60      1.38 o
 -14   3   3        5.83        5.64      1.38 o
 -13   3   3       35.98       35.34      1.54 o
 -12   3   3       44.51       42.19      1.37 o
 -11   3   3      158.82      159.66      3.67 o
 -10   3   3       26.59       27.73      1.45 o
  -9   3   3      170.58      173.67      3.80 o
  -8   3   3      183.86      190.74      4.39 o
  -7   3   3        4.44        6.94      1.43 o
  -6   3   3        3.10        3.51      1.31 o
  -5   3   3        4.35        5.57      1.35 o
  -4   3   3        1.78        1.16      1.42 o
  -3   3   3        6.06        4.40      1.52 o
  -2   3   3       42.70       49.20      1.81 o
  -1   3   3       45.76       49.55      2.06 o
   0   3   3      103.32      112.36      2.08 o
   1   3   3        0.81        1.90      1.66 o
   2   3   3        0.05        1.79      1.54 o
   3   3   3        1.61        2.98      1.46 o
   4   3   3        0.91        2.65      1.47 o
   5   3   3       70.72       77.92      1.68 o
   6   3   3       31.69       37.99      1.52 o
   7   3   3       29.42       31.65      1.53 o
   8   3   3       46.06       41.74      1.55 o
   9   3   3      192.46      188.66      3.16 o
  10   3   3       24.01       22.34      1.68 o
  11   3   3        0.00        1.46      1.56 o
  12   3   3        0.71        3.19      1.58 o
  13   3   3        4.00        6.11      1.55 o
  14   3   3        0.85        0.86      1.61 o
  15   3   3        0.03        0.69      1.64 o
  16   3   3        2.06        2.76      1.61 o
  17   3   3        0.73        1.75      1.63 o
  18   3   3        9.30        8.37      1.83 o
 -16   4   3        1.18        2.64      1.68 o
 -15   4   3        0.61        3.16      1.59 o
 -14   4   3        0.69        1.63      1.50 o
 -13   4   3       10.97       10.27      1.60 o
 -12   4   3       14.34       12.76      1.50 o
 -11   4   3        0.57        1.89      1.50 o
 -10   4   3       16.87       15.59      1.53 o
  -9   4   3       43.35       41.86      1.72 o
  -8   4   3      339.02      348.14      8.31 o
  -7   4   3       23.83       24.22      1.62 o
  -6   4   3       25.76       25.71      1.82 o
  -5   4   3       42.92       45.38      1.96 o
  -4   4   3       35.44       35.57      2.12 o
  -3   4   3        0.18        0.20      1.93 o
  -2   4   3        0.14        2.08      1.96 o
  -1   4   3        0.70        2.90      1.83 o
   0   4   3        4.11        6.02      1.76 o
   1   4   3       26.80       24.56      1.84 o
   2   4   3        1.97        2.45      1.78 o
   3   4   3        9.08        7.38      1.71 o
   4   4   3        0.47        1.30      1.70 o
   5   4   3        0.54        1.62      1.68 o
   6   4   3        9.46        9.80      1.68 o
   7   4   3        7.70        6.91      1.63 o
   8   4   3       17.16       14.58      1.59 o
   9   4   3        0.13        0.93      1.57 o
  10   4   3        0.73        1.58      1.59 o
  11   4   3        0.63        2.01      1.51 o
  12   4   3        0.27        0.61      1.59 o
  13   4   3        0.05        0.64      1.63 o
  14   4   3        0.31       -0.02      1.61 o
  15   4   3       12.89       13.84      1.71 o
 -12   5   3        0.02       -0.08      2.00 o
 -11   5   3        0.05        0.85      1.93 o
 -10   5   3        0.24        1.20      2.05 o
  -9   5   3        3.61        4.14      1.93 o
  -8   5   3        0.09        0.17      1.86 o
  -7   5   3        4.72        6.26      2.23 o
  -6   5   3        3.94        3.24      2.34 o
  -5   5   3      106.99      101.62      5.66 o
  -4   5   3        4.11        4.41      2.29 o
  -3   5   3       50.28       50.04      2.33 o
  -2   5   3        7.15        9.53      2.29 o
  -1   5   3        0.89        1.93      1.95 o
   0   5   3        3.50        5.39      2.25 o
   1   5   3        5.14        7.41      2.23 o
   2   5   3       13.00       12.49      2.17 o
   3   5   3       10.44       10.68      2.32 o
   4   5   3       68.61       64.27      2.28 o
   5   5   3        5.58        5.07      1.93 o
   6   5   3        2.92        3.75      1.96 o
   7   5   3        1.39        0.74      1.84 o
   8   5   3        0.85        1.42      1.99 o
   9   5   3        0.05        1.04      2.14 o
  10   5   3        1.14        0.91      2.18 o
 -22   0   4        0.02       -0.49      2.10 o
 -21   0   4       19.82       16.78      2.14 o
 -20   0   4       56.44       48.12      2.24 o
 -19   0   4      115.23      104.91      7.13 o
 -18   0   4        4.69        5.91      1.79 o
 -17   0   4        9.76        8.85      1.80 o
 -16   0   4       66.34       63.27      2.68 o
 -15   0   4       19.50       20.67      1.74 o
 -14   0   4       17.04       17.97      2.05 o
 -13   0   4       78.97       74.47      4.25 o
 -12   0   4      198.00      229.04     15.02 o
 -11   0   4      608.45      648.50     29.90 o
 -10   0   4      665.49      676.69     40.52 o
  -9   0   4      160.10      151.40     11.66 o
  -8   0   4       54.04       62.10      4.52 o
  -7   0   4      156.33      158.75      6.59 o
  -6   0   4       21.63       23.12      2.08 o
  -5   0   4       31.93       28.44      2.21 o
  -4   0   4       37.54       36.44      2.34 o
  -3   0   4     3531.25     3215.57     29.52 o
  -2   0   4      765.29      718.38     15.07 o
  -1   0   4       96.34       93.79      2.78 o
   0   0   4      491.30      445.68      4.06 o
   1   0   4      783.24      723.41      6.88 o
   2   0   4      399.21      395.69      6.33 o
   3   0   4        2.84        1.28      2.54 o
   4   0   4       12.01       14.85      2.20 o
   5   0   4      980.95      984.71     15.89 o
   6   0   4      156.57      145.45      3.60 o
   7   0   4      173.36      193.26      3.98 o
   8   0   4       36.17       34.36      2.22 o
   9   0   4      766.46      753.42     17.36 o
  10   0   4        5.07        4.24      1.82 o
  11   0   4       67.58       71.18      3.70 o
  12   0   4      139.76      151.82      3.51 o
  13   0   4       25.44       25.38      2.02 o
  14   0   4      124.46      135.55      2.72 o
  15   0   4        7.36       11.81      2.18 o
  16   0   4      257.09      272.93      8.54 o
  17   0   4       49.50       53.33      5.62 o
  18   0   4      468.13      463.46      7.57 o
  19   0   4       33.49       30.88      4.08 o
  20   0   4        0.00        2.23      2.62 o
  21   0   4        1.69        0.60      2.31 o
 -22   1   4        1.34        3.32      1.55 o
 -21   1   4        0.00        1.61      1.34 o
 -20   1   4        2.93        4.86      1.43 o
 -19   1   4        0.01        1.82      1.39 o
 -18   1   4        4.73        6.09      1.30 o
 -17   1   4       14.82       11.77      1.26 o
 -16   1   4       25.75       26.35      1.52 o
 -15   1   4        9.97       10.17      1.22 o
 -14   1   4      102.11       95.02      3.43 o
 -13   1   4       25.83       27.68      1.47 o
 -12   1   4        5.07        2.69      1.20 o
 -11   1   4       62.72       67.05      1.95 o
 -10   1   4        2.41        1.54      1.18 o
  -9   1   4        0.19        0.84      1.21 o
  -8   1   4      778.07      897.25     16.60 o
  -7   1   4      675.12      731.04     11.57 o
  -6   1   4      306.88      306.27      4.69 o
  -5   1   4      588.85      556.70     11.26 o
  -4   1   4      111.20      114.45      1.96 o
  -3   1   4     2337.09     2245.12     35.11 o
  -2   1   4      360.06      336.06      6.35 o
  -1   1   4      385.23      359.98      7.27 o
   0   1   4      660.69      667.76      9.63 o
   1   1   4     3480.81     3399.58     18.09 o
   2   1   4      888.18      867.04      5.75 o
   3   1   4      102.19       94.88      2.10 o
   4   1   4       72.37       73.94      1.93 o
   5   1   4      831.40      845.80      8.76 o
   6   1   4      983.67     1136.54     16.09 o
   7   1   4      120.24       99.17      1.84 o
   8   1   4       36.54       34.13      1.72 o
   9   1   4       17.13       17.16      1.41 o
  10   1   4        3.62        5.35      1.43 o
  11   1   4        0.04        0.28      1.39 o
  12   1   4        2.99        6.41      1.53 o
  13   1   4       92.93       95.24      1.63 o
  14   1   4       38.23       35.40      1.40 o
  15   1   4       33.91       36.19      1.47 o
  16   1   4       19.93       20.49      1.51 o
  17   1   4       56.31       56.92      1.66 o
  18   1   4        3.85        4.59      1.50 o
  19   1   4        0.44        2.58      1.50 o
  20   1   4        1.98        3.99      1.72 o
 -21   2   4        0.90        0.47      1.50 o
 -20   2   4        3.92        7.12      1.45 o
 -19   2   4        2.34        4.12      1.35 o
 -18   2   4        2.14        4.27      1.30 o
 -17   2   4        7.43        9.02      1.27 o
 -16   2   4        5.88        4.54      1.36 o
 -15   2   4        1.16        2.96      1.24 o
 -14   2   4        2.20        4.30      1.27 o
 -13   2   4        3.39        4.57      1.35 o
 -12   2   4        0.02        0.80      1.26 o
 -11   2   4        9.82       10.31      1.28 o
 -10   2   4        0.58        0.77      1.24 o
  -9   2   4       12.43       14.59      1.25 o
  -8   2   4      112.56      115.88      2.88 o
  -7   2   4      126.01      120.88      2.63 o
  -6   2   4      829.84      817.59     15.33 o
  -5   2   4      895.94      950.00     19.22 o
  -4   2   4      174.06      164.88      3.10 o
  -3   2   4      609.76      603.96      7.26 o
  -2   2   4        8.93        9.62      1.45 o
  -1   2   4       89.56       70.03      1.76 o
   0   2   4       12.82        9.34      1.41 o
   1   2   4       86.65      103.57      1.87 o
   2   2   4      245.53      249.83      3.82 o
   3   2   4      645.87      770.70     10.61 o
   4   2   4     2715.28     2592.66     32.11 o
   5   2   4      333.42      324.56      6.65 o
   6   2   4      400.53      409.13      5.60 o
   7   2   4        4.34        4.77      1.30 o
   8   2   4      118.15      107.04      2.16 o
   9   2   4       29.70       32.59      1.82 o
  10   2   4        2.85        2.22      1.42 o
  11   2   4        0.01        0.99      1.44 o
  12   2   4        3.42        3.77      1.45 o
  13   2   4        0.17        0.72      1.47 o
  14   2   4        3.36        5.79      1.49 o
  15   2   4        1.10        1.34      1.48 o
  16   2   4        1.06        2.81      1.41 o
  17   2   4        1.88        3.51      1.60 o
  18   2   4        0.66        1.53      1.67 o
  19   2   4        3.12        1.82      1.71 o
 -19   3   4       24.22       22.31      1.61 o
 -18   3   4       16.53       16.03      1.53 o
 -17   3   4        0.65        0.91      1.49 o
 -16   3   4        0.09        0.63      1.53 o
 -15   3   4        1.49        2.00      1.50 o
 -14   3   4        0.00        0.85      1.37 o
 -13   3   4        8.81        6.49      1.36 o
 -12   3   4       34.41       34.63      1.49 o
 -11   3   4       56.60       59.76      1.52 o
 -10   3   4       48.40       47.66      1.52 o
  -9   3   4        0.00        0.97      1.44 o
  -8   3   4        6.59        7.36      1.40 o
  -7   3   4       11.37       12.88      1.44 o
  -6   3   4       27.91       29.44      1.48 o
  -5   3   4       40.20       42.91      1.64 o
  -4   3   4        9.06        9.79      1.52 o
  -3   3   4       28.02       24.05      1.65 o
  -2   3   4       45.18       48.28      1.69 o
  -1   3   4        9.14        9.56      1.57 o
   0   3   4        4.11        5.66      1.74 o
   1   3   4        3.07        2.81      1.61 o
   2   3   4       54.94       50.35      1.66 o
   3   3   4        1.81        4.87      1.54 o
   4   3   4        0.85        1.32      1.44 o
   5   3   4       60.85       59.91      1.63 o
   6   3   4       10.26       10.86      1.59 o
   7   3   4      342.72      351.43      4.68 o
   8   3   4       40.80       39.71      1.53 o
   9   3   4      333.29      332.19      4.78 o
  10   3   4        3.09        3.14      1.30 o
  11   3   4        3.56        4.34      1.45 o
  12   3   4        2.31        5.83      1.39 o
  13   3   4        0.21        1.80      1.35 o
  14   3   4        0.86        1.64      1.36 o
  15   3   4        4.53        7.14      1.66 o
  16   3   4       17.05       17.79      1.65 o
  17   3   4        2.28        2.64      1.78 o
  18   3   4        3.78        8.04      1.81 o
 -16   4   4        0.50        2.35      1.65 o
 -15   4   4        0.95        1.82      1.61 o
 -14   4   4       11.74       12.16      1.60 o
 -13   4   4        0.24        1.77      1.42 o
 -12   4   4        0.53        1.61      1.43 o
 -11   4   4        0.06       -0.03      1.49 o
 -10   4   4       59.55       63.85      2.01 o
  -9   4   4       38.52       40.24      1.71 o
  -8   4   4      148.31      157.58      4.93 o
  -7   4   4        4.57        4.84      1.59 o
  -6   4   4       12.60       14.18      1.65 o
  -5   4   4       15.78       18.24      1.67 o
  -4   4   4        0.04        1.11      1.81 o
  -3   4   4        8.77       10.44      2.01 o
  -2   4   4        7.91       12.40      1.96 o
  -1   4   4        2.39        4.54      1.91 o
   0   4   4        2.05        3.02      1.87 o
   1   4   4        6.18        8.10      1.87 o
   2   4   4        0.64        1.82      1.66 o
   3   4   4        0.69        0.91      1.55 o
   4   4   4       16.22       17.85      1.66 o
   5   4   4       10.84        9.53      1.64 o
   6   4   4       34.98       31.61      1.74 o
   7   4   4       27.35       23.21      1.86 o
   8   4   4        0.81        2.10      1.53 o
   9   4   4       12.65       13.73      1.55 o
  10   4   4        3.22        4.53      1.53 o
  11   4   4        6.93        7.59      1.60 o
  12   4   4       28.14       25.51      1.62 o
  13   4   4        0.40        2.41      1.62 o
  14   4   4        0.69        2.75      1.63 o
  15   4   4       10.85       12.14      1.65 o
 -11   5   4        0.43        1.55      2.17 o
 -10   5   4        0.04        1.68      2.14 o
  -9   5   4        0.72        2.49      2.24 o
  -8   5   4        0.18        1.75      2.07 o
  -7   5   4        3.90        2.73      2.29 o
  -6   5   4       38.90       38.32      2.55 o
  -5   5   4       12.72       10.32      2.31 o
  -4   5   4       33.29       31.02      2.45 o
  -3   5   4        0.00       -1.12      2.33 o
  -2   5   4        6.88        5.61      2.33 o
  -1   5   4        7.41        9.16      2.36 o
   0   5   4        0.38        0.81      2.18 o
   1   5   4        0.12        1.11      2.38 o
   2   5   4        0.20        3.00      2.31 o
   3   5   4       19.23       20.43      2.18 o
   4   5   4        0.02        1.31      2.09 o
   5   5   4        1.15        3.27      2.06 o
   6   5   4        0.32        2.93      1.91 o
   7   5   4        1.28        1.98      1.99 o
   8   5   4        0.74        0.61      2.05 o
   9   5   4        0.10        2.04      1.93 o
  10   5   4        1.91        3.15      2.03 o
 -22   1   5        0.02        0.51      1.45 o
 -21   1   5        3.82        3.78      1.44 o
 -20   1   5        2.64        3.21      1.30 o
 -19   1   5        0.54        2.04      1.26 o
 -18   1   5       13.85       12.49      1.21 o
 -17   1   5       43.49       41.82      1.35 o
 -16   1   5       70.01       63.98      2.70 o
 -15   1   5        0.65        3.28      1.22 o
 -14   1   5        0.06       -0.42      1.24 o
 -13   1   5       32.87       30.59      1.49 o
 -12   1   5       18.87       20.72      1.20 o
 -11   1   5        1.43        1.79      1.18 o
 -10   1   5       50.32       55.21      1.90 o
  -9   1   5      186.79      223.41      7.57 o
  -8   1   5      143.13      176.53      3.77 o
  -7   1   5      112.36      118.13      3.64 o
  -6   1   5       59.17       52.22      1.86 o
  -5   1   5        6.04        6.14      1.25 o
  -4   1   5      549.00      599.62     10.92 o
  -3   1   5     1434.63     1409.48     31.41 o
  -2   1   5      199.75      214.09      4.47 o
  -1   1   5       12.57       16.69      1.63 o
   0   1   5      753.39      706.17     15.31 o
   1   1   5       12.70       15.54      1.58 o
   2   1   5      178.98      160.74      2.71 o
   3   1   5      118.02      106.03      1.93 o
   4   1   5      732.94      814.69     11.39 o
   5   1   5     1062.38     1086.41     14.65 o
   6   1   5      276.63      303.31      3.83 o
   7   1   5       18.26       14.92      1.21 o
   8   1   5       23.70       21.64      1.34 o
   9   1   5       51.42       66.92      1.82 o
  10   1   5       33.91       31.39      1.54 o
  11   1   5        7.68        8.03      1.37 o
  12   1   5       22.07       20.07      1.41 o
  13   1   5       25.76       25.92      1.53 o
  14   1   5        8.93        9.57      1.36 o
  15   1   5       17.56       17.46      1.46 o
  16   1   5        7.64        7.40      1.60 o
  17   1   5        8.36        9.11      1.59 o
  18   1   5        2.42        1.80      1.52 o
  19   1   5       11.88       14.12      1.59 o
  20   1   5        2.89        5.32      1.89 o
 -21   2   5        1.23        1.74      1.39 o
 -20   2   5        0.32        2.65      1.43 o
 -19   2   5        0.05        1.72      1.32 o
 -18   2   5        2.55        2.44      1.33 o
 -17   2   5       38.42       39.07      1.89 o
 -16   2   5       79.32       73.88      4.08 o
 -15   2   5       57.14       53.47      2.69 o
 -14   2   5      127.66      115.31      5.30 o
 -13   2   5        5.93        6.32      1.20 o
 -12   2   5       12.84       12.67      1.19 o
 -11   2   5       30.09       27.69      1.25 o
 -10   2   5      105.54      101.23      3.42 o
  -9   2   5       52.62       62.08      1.73 o
  -8   2   5        0.08        1.29      1.24 o
  -7   2   5      328.36      334.57      7.45 o
  -6   2   5      108.98      115.52      2.66 o
  -5   2   5      303.04      322.46      7.85 o
  -4   2   5       56.48       60.03      1.98 o
  -3   2   5      312.54      334.84      7.55 o
  -2   2   5      431.66      441.79     11.26 o
  -1   2   5       12.90       11.78      1.54 o
   0   2   5      243.59      228.40      4.96 o
   1   2   5      229.91      235.10      3.52 o
   2   2   5      443.80      429.26      8.74 o
   3   2   5      237.56      256.09      4.46 o
   4   2   5      849.61      847.41     13.34 o
   5   2   5      524.36      521.09      6.00 o
   6   2   5       24.69       27.51      1.36 o
   7   2   5       52.00       62.78      1.57 o
   8   2   5        7.66       10.21      1.21 o
   9   2   5       30.56       34.78      1.39 o
  10   2   5        7.04        7.37      1.26 o
  11   2   5        0.67        2.30      1.21 o
  12   2   5        3.75        4.91      1.31 o
  13   2   5        5.02        4.38      1.43 o
  14   2   5        3.46        5.75      1.39 o
  15   2   5        0.56        0.92      1.45 o
  16   2   5        3.79        5.39      1.55 o
  17   2   5        0.01        1.72      1.57 o
  18   2   5        0.88        4.39      1.68 o
  19   2   5        1.08        1.95      1.72 o
 -19   3   5       30.84       28.77      1.64 o
 -18   3   5        3.47        4.16      1.61 o
 -17   3   5       22.99       22.09      1.55 o
 -16   3   5        0.12        3.22      1.37 o
 -15   3   5       17.73       17.71      1.42 o
 -14   3   5        0.34        1.18      1.40 o
 -13   3   5       18.18       19.43      1.51 o
 -12   3   5       10.84       11.92      1.43 o
 -11   3   5        0.14        1.23      1.32 o
 -10   3   5       24.31       22.89      1.39 o
  -9   3   5        7.44        7.35      1.39 o
  -8   3   5       21.25       20.78      1.39 o
  -7   3   5        0.35        1.01      1.33 o
  -6   3   5        0.12        1.05      1.43 o
  -5   3   5        0.01        1.44      1.44 o
  -4   3   5       34.43       32.49      1.55 o
  -3   3   5       16.32       15.87      1.47 o
  -2   3   5        2.45        4.78      1.51 o
  -1   3   5       49.73       47.56      1.73 o
   0   3   5       37.45       42.00      1.69 o
   1   3   5       51.95       52.26      1.84 o
   2   3   5        0.70        0.82      1.59 o
   3   3   5       15.29       16.26      1.54 o
   4   3   5       35.15       36.71      1.52 o
   5   3   5        3.30        4.71      1.46 o
   6   3   5       41.56       41.05      1.53 o
   7   3   5      600.02      563.64      8.33 o
   8   3   5        8.15        8.61      1.43 o
   9   3   5        0.00        0.83      1.43 o
  10   3   5       36.01       32.17      1.48 o
  11   3   5       47.10       42.33      1.45 o
  12   3   5        3.91        4.02      1.39 o
  13   3   5        2.80        4.04      1.32 o
  14   3   5        3.95        4.16      1.37 o
  15   3   5        1.60        2.77      1.41 o
  16   3   5       10.55       10.92      1.42 o
  17   3   5        6.37        8.82      1.58 o
 -16   4   5        0.31        0.86      1.70 o
 -15   4   5        0.38        0.58      1.73 o
 -14   4   5        8.12        8.27      1.73 o
 -13   4   5        0.25        3.33      1.55 o
 -12   4   5        0.08        0.73      1.51 o
 -11   4   5        5.63        5.05      1.62 o
 -10   4   5       26.33       23.82      1.59 o
  -9   4   5       37.40       34.63      1.63 o
  -8   4   5       18.10       20.24      1.70 o
  -7   4   5        1.19        1.69      1.58 o
  -6   4   5       30.77       33.65      1.79 o
  -5   4   5       13.06       14.58      1.72 o
  -4   4   5        0.48        0.45      1.68 o
  -3   4   5       27.01       28.13      2.10 o
  -2   4   5       52.59       50.68      2.11 o
  -1   4   5       52.98       53.04      2.41 o
   0   4   5        1.38        2.18      1.78 o
   1   4   5        0.57        1.71      1.74 o
   2   4   5        4.34        5.71      1.66 o
   3   4   5        0.04        2.56      1.67 o
   4   4   5        2.54        3.54      1.80 o
   5   4   5       31.93       28.36      1.95 o
   6   4   5       57.42       53.18      1.83 o
   7   4   5       23.04       22.60      1.69 o
   8   4   5        9.95        7.51      1.62 o
   9   4   5        2.07        3.87      1.56 o
  10   4   5       57.84       50.60      1.70 o
  11   4   5        5.56        5.02      1.65 o
  12   4   5       34.16       29.05      1.65 o
  13   4   5        8.32       11.76      1.69 o
  14   4   5        0.79        2.22      1.60 o
 -11   5   5        0.34        2.02      2.04 o
 -10   5   5        0.89        2.36      1.99 o
  -9   5   5        4.86        5.14      2.08 o
  -8   5   5        0.30        1.79      2.31 o
  -7   5   5      113.98      100.59      3.15 o
  -6   5   5        3.82        5.79      2.49 o
  -5   5   5      214.38      209.52      8.44 o
  -4   5   5        2.04        4.47      2.27 o
  -3   5   5        8.69        9.73      2.47 o
  -2   5   5        1.99        3.05      2.37 o
  -1   5   5        4.85        5.54      2.23 o
   0   5   5        0.00       -0.07      2.05 o
   1   5   5        0.07        0.65      2.15 o
   2   5   5       19.68       19.67      2.19 o
   3   5   5        0.16        1.98      1.95 o
   4   5   5        2.32        3.04      2.14 o
   5   5   5        0.63        0.99      2.10 o
   6   5   5        6.44        7.01      2.02 o
   7   5   5        0.48        2.66      2.06 o
   8   5   5        0.61        1.17      2.01 o
   9   5   5        0.78        0.80      2.04 o
 -22   0   6        0.89        3.24      2.03 o
 -21   0   6       37.07       29.82      3.81 o
 -20   0   6        7.78        6.70      1.72 o
 -19   0   6        0.28        3.22      1.72 o
 -18   0   6        1.67        4.09      2.16 o
 -17   0   6       43.33       43.46      2.80 o
 -16   0   6        0.43        1.30      1.62 o
 -15   0   6        3.18        1.73      1.65 o
 -14   0   6       18.31       18.44      1.80 o
 -13   0   6        3.28        4.30      1.66 o
 -12   0   6        1.71        1.46      1.58 o
 -11   0   6       63.37       56.53      3.94 o
 -10   0   6       62.31       62.27      1.83 o
  -9   0   6      320.74      308.04     14.35 o
  -8   0   6       61.70       68.55      2.40 o
  -7   0   6       11.03       12.61      1.83 o
  -6   0   6       13.57       13.78      1.81 o
  -5   0   6      180.66      194.21      9.44 o
  -4   0   6       87.26      101.44      2.15 o
  -3   0   6        1.13        3.31      1.73 o
  -2   0   6     1242.48     1248.49     25.20 o
  -1   0   6     2144.30     2257.09     55.87 o
   0   0   6     2715.58     2649.27    100.29 o
   1   0   6      316.18      328.16      3.02 o
   2   0   6      110.20      108.28      4.91 o
   3   0   6      585.36      540.53     12.73 o
   4   0   6      689.33      687.41     12.98 o
   5   0   6      258.61      247.89      4.45 o
   6   0   6        1.89        5.07      2.08 o
   7   0   6     1223.53     1317.63     27.49 o
   8   0   6     1589.52     1636.62     32.80 o
   9   0   6      498.33      513.03      3.16 o
  10   0   6       27.21       27.25      1.88 o
  11   0   6        0.75        0.16      1.66 o
  12   0   6       62.03       71.98      3.85 o
  13   0   6        0.00       -0.05      1.82 o
  14   0   6       24.36       23.39      2.13 o
  15   0   6       10.05       11.39      1.97 o
  16   0   6      126.89      140.19      2.61 o
  17   0   6      106.87      106.30      5.18 o
  18   0   6       11.48       10.80      2.60 o
  19   0   6        0.77        4.13      2.42 o
  20   0   6        1.93        1.66      2.18 o
 -22   1   6        0.00        1.75      1.46 o
 -21   1   6        0.17        2.22      1.44 o
 -20   1   6        0.57        0.62      1.34 o
 -19   1   6        3.43        4.07      1.27 o
 -18   1   6       34.78       32.77      1.40 o
 -17   1   6       23.12       21.98      1.27 o
 -16   1   6       29.31       28.24      1.36 o
 -15   1   6        0.06        1.07      1.27 o
 -14   1   6       58.32       62.35      2.64 o
 -13   1   6      145.39      148.15      5.37 o
 -12   1   6       85.06       76.61      2.04 o
 -11   1   6       87.25       83.44      2.61 o
 -10   1   6      132.04      128.92      3.18 o
  -9   1   6      201.82      220.90      5.95 o
  -8   1   6       76.43       75.45      2.66 o
  -7   1   6      274.18      250.44      3.98 o
  -6   1   6       73.26       81.94      1.70 o
  -5   1   6      709.06      727.27     22.41 o
  -4   1   6     1331.03     1427.01     35.27 o
  -3   1   6      135.73      138.40      2.69 o
  -2   1   6        8.48       13.18      1.38 o
  -1   1   6       87.95       91.71      1.97 o
   0   1   6       22.34       23.67      1.49 o
   1   1   6       30.63       33.62      1.51 o
   2   1   6      215.49      211.67      4.70 o
   3   1   6      137.19      129.29      1.97 o
   4   1   6      470.86      524.01      8.26 o
   5   1   6       56.99       67.31      1.72 o
   6   1   6        0.27        0.78      1.16 o
   7   1   6       35.94       32.52      1.27 o
   8   1   6       78.10       87.40      1.42 o
   9   1   6       11.15       14.52      1.21 o
  10   1   6       28.18       29.13      1.38 o
  11   1   6       34.63       32.80      1.37 o
  12   1   6       14.11       12.92      1.41 o
  13   1   6        6.65        6.84      1.24 o
  14   1   6        9.70       10.32      1.45 o
  15   1   6        1.23        1.33      1.59 o
  16   1   6        4.12        6.14      1.45 o
  17   1   6        0.39        1.70      1.59 o
  18   1   6        0.26        0.86      1.72 o
  19   1   6       39.38       38.24      1.81 o
 -21   2   6        0.94        1.51      1.47 o
 -20   2   6        2.94        3.81      1.49 o
 -19   2   6        3.37        3.44      1.36 o
 -18   2   6       17.54       16.66      1.38 o
 -17   2   6       13.50       17.20      1.39 o
 -16   2   6       92.09      100.24      3.91 o
 -15   2   6       31.82       32.90      1.44 o
 -14   2   6        3.15        2.45      1.36 o
 -13   2   6       54.26       51.59      2.31 o
 -12   2   6       35.74       34.14      1.35 o
 -11   2   6       13.00       14.27      1.30 o
 -10   2   6       10.19        9.61      1.30 o
  -9   2   6      173.02      167.51      5.66 o
  -8   2   6       46.81       50.75      1.37 o
  -7   2   6      511.12      546.67     18.30 o
  -6   2   6      225.60      255.02      8.48 o
  -5   2   6       26.25       31.35      1.36 o
  -4   2   6      186.67      193.10      5.10 o
  -3   2   6        8.72        8.72      1.37 o
  -2   2   6      180.96      183.91      5.89 o
  -1   2   6       16.57       17.86      1.49 o
   0   2   6        8.87       11.44      1.54 o
   1   2   6      144.95      128.27      1.75 o
   2   2   6      102.36      101.67      2.42 o
   3   2   6       23.65       24.34      1.63 o
   4   2   6       17.75       16.82      1.59 o
   5   2   6        0.03        0.75      1.39 o
   6   2   6       36.50       41.88      1.41 o
   7   2   6       31.95       33.02      1.34 o
   8   2   6        4.41        5.64      1.25 o
   9   2   6        6.05        4.59      1.26 o
  10   2   6        1.38        2.12      1.19 o
  11   2   6       11.52       10.20      1.28 o
  12   2   6       14.46       15.68      1.34 o
  13   2   6        4.37        6.27      1.26 o
  14   2   6        0.93        1.73      1.37 o
  15   2   6        7.32        7.01      1.28 o
  16   2   6        0.88        0.85      1.35 o
  17   2   6        0.26        1.78      1.41 o
  18   2   6        3.05        5.40      1.52 o
 -19   3   6       19.20       16.64      2.07 o
 -18   3   6        0.01        0.70      1.51 o
 -17   3   6        9.13        9.52      1.48 o
 -16   3   6        0.65        2.50      1.40 o
 -15   3   6        8.20       10.24      1.45 o
 -14   3   6        3.12        5.48      1.39 o
 -13   3   6        8.50        7.97      1.32 o
 -12   3   6        1.31        2.62      1.28 o
 -11   3   6        7.67        7.96      1.37 o
 -10   3   6        5.60        6.26      1.40 o
  -9   3   6       13.74       16.41      1.46 o
  -8   3   6        0.01        1.14      1.41 o
  -7   3   6       49.58       47.41      2.02 o
  -6   3   6       15.71       14.29      1.46 o
  -5   3   6       19.58       20.45      1.55 o
  -4   3   6        0.01        0.60      1.41 o
  -3   3   6        0.44        1.43      1.48 o
  -2   3   6      131.59      132.29      4.39 o
  -1   3   6       52.25       56.37      1.80 o
   0   3   6       99.96      104.00      2.16 o
   1   3   6        0.18        1.06      1.66 o
   2   3   6       21.86       19.64      1.71 o
   3   3   6        0.16        1.07      1.57 o
   4   3   6        0.44        0.92      1.34 o
   5   3   6       19.95       19.34      1.54 o
   6   3   6      153.09      174.91      2.31 o
   7   3   6      224.14      223.43      3.28 o
   8   3   6      204.89      182.77      2.69 o
   9   3   6       26.21       24.01      1.40 o
  10   3   6        2.97        3.12      1.30 o
  11   3   6        2.70        3.15      1.44 o
  12   3   6        0.17        3.49      1.35 o
  13   3   6        1.08        2.53      1.33 o
  14   3   6        0.03        1.98      1.39 o
  15   3   6        0.01        1.51      1.47 o
  16   3   6        4.38        7.20      1.49 o
 -16   4   6        0.96        2.07      1.59 o
 -15   4   6        0.34        2.66      1.64 o
 -14   4   6        6.46        7.27      1.61 o
 -13   4   6        0.00        0.90      1.62 o
 -12   4   6        0.65        1.74      1.64 o
 -11   4   6        1.65        1.62      1.72 o
 -10   4   6       17.00       17.86      1.62 o
  -9   4   6        3.21        3.75      1.52 o
  -8   4   6        0.84        1.86      1.63 o
  -7   4   6        5.04        5.65      1.61 o
  -6   4   6        2.40        3.94      1.61 o
  -5   4   6        7.10        7.58      1.66 o
  -4   4   6       82.17       87.70      3.55 o
  -3   4   6       26.78       29.26      1.86 o
  -2   4   6      174.82      184.54      6.50 o
  -1   4   6        2.37        3.07      1.89 o
   0   4   6        1.24        2.42      2.09 o
   1   4   6        0.15        1.05      1.85 o
   2   4   6       12.35       11.98      1.92 o
   3   4   6        4.96        4.90      1.77 o
   4   4   6        8.07        7.89      1.67 o
   5   4   6       27.12       26.43      1.75 o
   6   4   6        0.48        1.82      1.56 o
   7   4   6        0.91        1.00      1.64 o
   8   4   6        1.27        1.43      1.48 o
   9   4   6        1.26        1.52      1.53 o
  10   4   6       71.19       57.77      1.79 o
  11   4   6        3.67        5.20      1.66 o
  12   4   6        1.63        2.36      1.61 o
  13   4   6        0.69        1.47      1.72 o
 -11   5   6        5.55        5.37      2.14 o
 -10   5   6        0.03        0.87      1.83 o
  -9   5   6        0.08        2.64      2.03 o
  -8   5   6        6.92        6.00      2.14 o
  -7   5   6        3.58        4.60      2.18 o
  -6   5   6       47.39       41.33      2.77 o
  -5   5   6        1.54        0.64      2.55 o
  -4   5   6        0.50        2.06      2.25 o
  -3   5   6        1.92        2.50      2.23 o
  -2   5   6        1.75        2.75      2.08 o
  -1   5   6        0.04        0.89      2.14 o
   0   5   6        0.01        1.08      2.21 o
   1   5   6        0.28        1.59      2.16 o
   2   5   6        0.23        0.48      2.01 o
   3   5   6        0.31        1.50      2.18 o
   4   5   6        0.27        1.39      2.14 o
   5   5   6        0.13        1.74      2.03 o
   6   5   6        1.54        3.09      1.97 o
   7   5   6        0.71        2.63      2.00 o
   8   5   6        0.11        2.06      1.99 o
 -22   1   7        0.01        0.52      1.50 o
 -21   1   7        2.47        2.70      1.41 o
 -20   1   7        0.13        1.19      1.31 o
 -19   1   7        1.77        1.63      1.30 o
 -18   1   7       51.81       47.82      2.39 o
 -17   1   7        1.84        3.17      1.23 o
 -16   1   7       10.48       11.89      1.33 o
 -15   1   7        9.08        8.82      1.18 o
 -14   1   7      167.00      165.07      5.53 o
 -13   1   7      257.10      262.34      8.04 o
 -12   1   7       19.55       20.53      1.34 o
 -11   1   7        0.30        2.96      1.20 o
 -10   1   7        5.58        5.85      1.30 o
  -9   1   7       24.31       25.45      1.37 o
  -8   1   7       18.84       22.59      1.20 o
  -7   1   7       70.57       67.34      2.53 o
  -6   1   7     1292.53     1280.45     40.80 o
  -5   1   7       28.36       24.66      1.31 o
  -4   1   7     1059.69     1149.85     25.61 o
  -3   1   7       29.94       30.85      1.37 o
  -2   1   7       90.08      109.52      2.78 o
  -1   1   7      128.16      110.42      2.52 o
   0   1   7       62.90       64.59      1.49 o
   1   1   7      176.42      178.79      3.51 o
   2   1   7       72.52       79.39      2.15 o
   3   1   7      337.61      343.98      5.72 o
   4   1   7       21.10       21.63      1.59 o
   5   1   7       62.37       66.12      1.67 o
   6   1   7       70.96       60.26      1.77 o
   7   1   7       44.49       44.94      1.33 o
   8   1   7        6.91        6.98      1.26 o
   9   1   7        0.16        2.36      1.23 o
  10   1   7       92.40       95.08      1.45 o
  11   1   7      108.55      106.38      1.57 o
  12   1   7       60.97       66.40      1.43 o
  13   1   7        2.38        4.14      1.36 o
  14   1   7       13.40       12.41      1.23 o
  15   1   7        0.27        3.04      1.29 o
  16   1   7        4.75        5.96      1.31 o
  17   1   7        0.67        2.41      1.33 o
  18   1   7        1.53        4.16      1.45 o
  19   1   7       11.39       11.70      1.44 o
 -20   2   7        0.05        2.13      1.44 o
 -19   2   7        0.00        1.82      1.46 o
 -18   2   7       24.65       25.28      1.76 o
 -17   2   7        0.02        2.43      1.34 o
 -16   2   7      208.04      197.76      9.27 o
 -15   2   7       53.47       43.09      2.79 o
 -14   2   7        0.49        0.86      1.32 o
 -13   2   7       21.72       19.78      1.49 o
 -12   2   7       44.29       43.39      1.58 o
 -11   2   7        7.03       12.52      1.19 o
 -10   2   7        2.12        4.30      1.19 o
  -9   2   7        2.77        1.55      1.23 o
  -8   2   7       17.42       20.81      1.21 o
  -7   2   7       53.05       52.47      1.60 o
  -6   2   7      303.55      336.29     10.61 o
  -5   2   7      218.18      228.12      7.15 o
  -4   2   7      122.91      118.54      4.39 o
  -3   2   7        3.83        3.48      1.37 o
  -2   2   7      100.69      102.00      2.82 o
  -1   2   7        1.76        2.30      1.39 o
   0   2   7       10.80        6.94      1.36 o
   1   2   7        6.16        7.82      1.28 o
   2   2   7       37.92       42.30      1.43 o
   3   2   7       20.08       23.54      1.60 o
   4   2   7        0.01        1.66      1.43 o
   5   2   7        7.89        9.81      1.54 o
   6   2   7       14.58       10.98      1.27 o
   7   2   7        0.01        0.66      1.30 o
   8   2   7       38.46       37.32      1.33 o
   9   2   7        4.84        5.30      1.27 o
  10   2   7        2.28        5.02      1.27 o
  11   2   7      107.53       96.44      1.86 o
  12   2   7       25.94       24.92      1.37 o
  13   2   7        3.48        5.58      1.30 o
  14   2   7       11.27       10.22      1.31 o
  15   2   7        2.43        3.46      1.45 o
  16   2   7        0.10        2.73      1.41 o
  17   2   7        0.44        2.50      1.38 o
  18   2   7        0.53        0.65      1.39 o
 -19   3   7       12.71        9.11      1.81 o
 -18   3   7        8.74        8.69      1.50 o
 -17   3   7        4.08        3.21      1.45 o
 -16   3   7        0.48        2.63      1.34 o
 -15   3   7        8.10        7.17      1.37 o
 -14   3   7        0.32        1.59      1.28 o
 -13   3   7        3.91        3.09      1.32 o
 -12   3   7        5.43        7.23      1.43 o
 -11   3   7        2.57        4.35      1.43 o
 -10   3   7       14.91       16.46      1.43 o
  -9   3   7        2.94        3.35      1.33 o
  -8   3   7        0.63        2.99      1.31 o
  -7   3   7        0.68        2.23      1.41 o
  -6   3   7        0.28        0.48      1.39 o
  -5   3   7        6.91        7.02      1.51 o
  -4   3   7       67.76       70.01      2.69 o
  -3   3   7      212.26      233.20      6.97 o
  -2   3   7       12.69       13.35      1.60 o
  -1   3   7       56.11       57.99      2.58 o
   0   3   7       47.02       39.68      1.74 o
   1   3   7      448.30      442.26     19.14 o
   2   3   7       65.49       63.80      1.91 o
   3   3   7        2.01        4.67      1.65 o
   4   3   7       11.09       12.68      1.47 o
   5   3   7      221.01      226.58      2.93 o
   6   3   7       69.48       74.77      1.60 o
   7   3   7        0.66        1.85      1.35 o
   8   3   7       41.17       31.94      1.48 o
   9   3   7       42.88       37.83      1.52 o
  10   3   7       36.69       32.20      1.48 o
  11   3   7        5.06        5.81      1.38 o
  12   3   7        1.11        3.02      1.40 o
  13   3   7        0.21        1.35      1.46 o
  14   3   7        0.79        2.28      1.44 o
  15   3   7        3.85        4.19      1.45 o
  16   3   7        2.57        3.21      1.47 o
 -15   4   7        0.27        1.38      1.64 o
 -14   4   7        4.40        5.53      1.66 o
 -13   4   7        1.05        1.45      1.52 o
 -12   4   7        0.64        1.78      1.52 o
 -11   4   7        1.92        2.63      1.59 o
 -10   4   7        8.68       11.88      1.65 o
  -9   4   7        1.36        2.70      1.58 o
  -8   4   7        4.90        5.38      1.62 o
  -7   4   7        0.21        1.76      1.62 o
  -6   4   7        3.91        3.97      1.66 o
  -5   4   7        1.02        2.71      1.78 o
  -4   4   7      289.72      307.50      9.23 o
  -3   4   7       36.53       33.02      2.06 o
  -2   4   7       79.82       80.58      3.01 o
  -1   4   7        0.88        0.11      2.05 o
   0   4   7       47.31       45.12      2.08 o
   1   4   7       16.22       17.81      1.98 o
   2   4   7        3.39        4.71      1.70 o
   3   4   7        1.65        3.18      1.76 o
   4   4   7        1.37        4.43      1.67 o
   5   4   7       22.36       20.60      1.67 o
   6   4   7        1.20        1.53      1.61 o
   7   4   7        0.25        1.50      1.57 o
   8   4   7       17.23       14.36      1.59 o
   9   4   7       68.98       61.78      1.74 o
  10   4   7       34.26       28.52      1.64 o
  11   4   7        3.98        3.84      1.61 o
  12   4   7        0.04        1.29      1.61 o
  13   4   7        2.55        2.89      1.61 o
 -10   5   7        0.22        2.32      2.04 o
  -9   5   7        8.17        5.48      2.06 o
  -8   5   7        7.43        6.51      2.08 o
  -7   5   7       82.84       71.34      2.80 o
  -6   5   7        0.95        3.58      2.58 o
  -5   5   7        0.10        0.37      2.79 o
  -4   5   7       10.74       10.67      2.66 o
  -3   5   7       13.41       10.95      2.25 o
  -2   5   7        0.61        1.57      2.14 o
  -1   5   7        0.04        0.29      2.26 o
   0   5   7        0.01        0.87      2.28 o
   1   5   7        0.85        1.48      2.17 o
   2   5   7        0.37        1.28      2.22 o
   3   5   7        0.05        1.34      2.02 o
   4   5   7        1.17        3.23      2.17 o
   5   5   7        2.42        4.75      2.07 o
   6   5   7        0.41        1.46      2.00 o
   7   5   7        0.34        1.64      2.00 o
 -22   0   8        2.31        1.91      2.02 o
 -21   0   8        1.47        1.85      1.93 o
 -20   0   8        1.46        2.48      1.97 o
 -19   0   8        0.11        0.58      1.80 o
 -18   0   8       11.49       13.79      2.04 o
 -17   0   8        7.39        7.27      1.70 o
 -16   0   8       10.95        8.52      1.83 o
 -15   0   8       26.03       28.54      3.18 o
 -14   0   8       70.19       67.99      5.64 o
 -13   0   8       97.24       90.19      9.31 o
 -12   0   8       78.37       66.64      5.44 o
 -11   0   8      521.33      482.33     29.07 o
 -10   0   8     1194.82     1124.57     34.88 o
  -9   0   8      156.40      159.95      9.75 o
  -8   0   8       18.65       15.51      1.58 o
  -7   0   8       54.63       50.52      2.06 o
  -6   0   8      132.78      115.58      5.24 o
  -5   0   8       75.75       87.26      2.95 o
  -4   0   8       50.11       46.82      1.84 o
  -3   0   8     4149.47     4411.88    167.52 o
  -2   0   8     1048.30      993.95     41.98 o
  -1   0   8     3864.97     4044.95    179.80 o
   0   0   8       25.38       24.02      1.86 o
   1   0   8       84.33      100.05      6.58 o
   2   0   8      361.64      339.75     12.94 o
   3   0   8        8.32       11.32      1.88 o
   4   0   8      102.35      106.17      3.41 o
   5   0   8      225.79      206.40      5.01 o
   6   0   8      480.73      511.71     16.54 o
   7   0   8      107.23      105.79      5.01 o
   8   0   8       73.09       75.15      2.47 o
   9   0   8       65.32       60.64      2.26 o
  10   0   8       17.85       21.75      1.78 o
  11   0   8        1.05        0.45      1.76 o
  12   0   8        2.96        5.32      1.72 o
  13   0   8        1.28        1.82      1.76 o
  14   0   8        9.29       13.15      1.78 o
  15   0   8        0.00        1.89      1.75 o
  16   0   8        2.11        1.88      2.00 o
  17   0   8       11.26       13.36      1.99 o
  18   0   8        0.01       -0.89      2.14 o
 -21   1   8        0.75        1.33      1.50 o
 -20   1   8        3.19        2.93      1.35 o
 -19   1   8        0.24        1.01      1.39 o
 -18   1   8       15.27       15.03      1.33 o
 -17   1   8        4.95        5.53      1.42 o
 -16   1   8        0.00       -0.59      1.45 o
 -15   1   8      133.66      134.82      6.34 o
 -14   1   8        0.02        2.56      1.25 o
 -13   1   8      424.51      416.92     17.03 o
 -12   1   8        0.96        0.98      1.18 o
 -11   1   8       15.48       17.87      1.30 o
 -10   1   8       20.51       19.15      1.34 o
  -9   1   8       18.93       18.39      1.28 o
  -8   1   8        0.00        0.69      1.24 o
  -7   1   8        9.75        7.59      1.28 o
  -6   1   8       71.85       83.43      4.28 o
  -5   1   8        1.48        0.47      1.27 o
  -4   1   8       77.47       75.52      1.53 o
  -3   1   8        9.86       10.07      1.32 o
  -2   1   8      253.38      296.15      8.09 o
  -1   1   8       52.60       62.72      2.06 o
   0   1   8       47.29       43.04      1.55 o
   1   1   8       83.08       77.12      2.04 o
   2   1   8      446.97      482.40     10.09 o
   3   1   8       25.03       24.47      1.40 o
   4   1   8       38.83       40.84      1.61 o
   5   1   8        1.33        1.28      1.42 o
   6   1   8        7.58        9.72      1.55 o
   7   1   8       18.63       17.37      1.23 o
   8   1   8       46.22       50.73      1.36 o
   9   1   8       41.65       44.92      1.28 o
  10   1   8       24.72       23.66      1.27 o
  11   1   8       66.74       66.53      1.42 o
  12   1   8        5.50        4.29      1.36 o
  13   1   8       15.60       17.87      1.52 o
  14   1   8       19.49       19.21      1.42 o
  15   1   8       14.21       14.60      1.30 o
  16   1   8        1.51        3.57      1.32 o
  17   1   8       10.79       10.37      1.48 o
  18   1   8        7.78        8.18      1.49 o
 -20   2   8        0.23        0.71      1.39 o
 -19   2   8        0.78        0.17      1.58 o
 -18   2   8       75.15       65.34      3.74 o
 -17   2   8        4.01        2.70      1.40 o
 -16   2   8       21.40       23.51      1.48 o
 -15   2   8      137.85      127.00      6.16 o
 -14   2   8       51.77       51.71      1.72 o
 -13   2   8        7.28        8.36      1.26 o
 -12   2   8        0.02        1.75      1.16 o
 -11   2   8       22.32       20.67      1.44 o
 -10   2   8        2.23        3.94      1.25 o
  -9   2   8        0.93        2.73      1.26 o
  -8   2   8        3.70        3.75      1.23 o
  -7   2   8       27.32       23.70      1.28 o
  -6   2   8       18.23       19.14      1.29 o
  -5   2   8       15.33        9.85      1.44 o
  -4   2   8       46.56       45.99      1.55 o
  -3   2   8       23.17       26.11      1.47 o
  -2   2   8        2.37        3.84      1.41 o
  -1   2   8       22.55       22.34      1.48 o
   0   2   8       25.02       26.74      1.40 o
   1   2   8        0.02        1.06      1.38 o
   2   2   8       69.82       65.13      2.05 o
   3   2   8       74.51       73.43      1.74 o
   4   2   8       54.57       56.03      1.70 o
   5   2   8      157.09      150.23      2.21 o
   6   2   8        9.47        8.26      1.39 o
   7   2   8        0.94        3.93      1.27 o
   8   2   8       19.61       21.36      1.34 o
   9   2   8        3.24        4.36      1.31 o
  10   2   8       35.73       33.78      1.39 o
  11   2   8       53.23       43.62      1.46 o
  12   2   8        5.28        7.26      1.29 o
  13   2   8       30.93       28.92      1.28 o
  14   2   8       20.51       18.92      1.37 o
  15   2   8        4.17        4.24      1.38 o
  16   2   8        0.23        1.22      1.40 o
  17   2   8        0.02        0.44      1.43 o
 -18   3   8        1.54        3.49      1.62 o
 -17   3   8        1.98        2.32      1.43 o
 -16   3   8        1.08        2.68      1.37 o
 -15   3   8        0.03        1.38      1.47 o
 -14   3   8        0.50        1.91      1.44 o
 -13   3   8       20.21       17.49      1.43 o
 -12   3   8       51.73       49.97      2.38 o
 -11   3   8        3.48        3.57      1.40 o
 -10   3   8       19.51       20.21      1.44 o
  -9   3   8        3.04        2.98      1.40 o
  -8   3   8        2.78        4.19      1.42 o
  -7   3   8        1.29        2.07      1.44 o
  -6   3   8       22.97       21.95      1.54 o
  -5   3   8        3.74        3.93      1.47 o
  -4   3   8       49.33       45.81      2.48 o
  -3   3   8      169.68      176.43      5.73 o
  -2   3   8       78.81       83.84      1.92 o
  -1   3   8      659.15      661.57     17.33 o
   0   3   8       42.46       48.11      2.31 o
   1   3   8       23.44       22.36      1.56 o
   2   3   8        3.78        2.45      1.59 o
   3   3   8       19.54       16.70      1.67 o
   4   3   8        1.04        2.11      1.52 o
   5   3   8        9.56        9.32      1.38 o
   6   3   8       54.11       51.74      1.54 o
   7   3   8        0.02        2.95      1.35 o
   8   3   8       30.49       26.62      1.49 o
   9   3   8        4.55        5.44      1.32 o
  10   3   8        0.75        2.62      1.46 o
  11   3   8        0.34        0.91      1.47 o
  12   3   8       10.29       10.65      1.48 o
  13   3   8        0.01        1.80      1.58 o
  14   3   8        0.52        1.13      1.51 o
  15   3   8        1.27        3.12      1.51 o
 -15   4   8        1.45        1.62      1.61 o
 -14   4   8        0.26        1.83      1.68 o
 -13   4   8        5.66        6.30      1.63 o
 -12   4   8        0.06        1.86      1.64 o
 -11   4   8        3.03        3.14      1.66 o
 -10   4   8        1.21        1.09      1.51 o
  -9   4   8        8.45        9.75      1.54 o
  -8   4   8        1.26        2.88      1.76 o
  -7   4   8        6.36        9.01      1.70 o
  -6   4   8       18.77       18.50      1.70 o
  -5   4   8        0.22        3.79      1.79 o
  -4   4   8      147.92      149.99      6.41 o
  -3   4   8        0.18       -0.20      1.69 o
  -2   4   8        5.34        6.70      1.81 o
  -1   4   8       22.73       25.13      2.12 o
   0   4   8        0.05        1.22      1.95 o
   1   4   8       18.94       16.19      1.94 o
   2   4   8        1.66        1.52      1.82 o
   3   4   8        0.07        1.29      1.63 o
   4   4   8       11.88       12.58      1.69 o
   5   4   8        4.49        5.14      1.61 o
   6   4   8        0.07        1.74      1.62 o
   7   4   8        0.20        1.75      1.61 o
   8   4   8       55.95       53.43      1.74 o
   9   4   8       27.65       25.53      1.64 o
  10   4   8        4.15        3.68      1.57 o
  11   4   8        1.17        1.99      1.63 o
  12   4   8        1.02        1.25      1.70 o
  -9   5   8        2.40        3.33      2.17 o
  -8   5   8        4.66        3.77      2.19 o
  -7   5   8        1.16        2.85      2.18 o
  -6   5   8        1.98        1.08      2.21 o
  -5   5   8        0.65       -0.22      2.78 o
  -4   5   8        0.61       -0.74      2.82 o
  -3   5   8        1.66        1.74      2.57 o
  -2   5   8        0.16        0.46      2.35 o
  -1   5   8        1.04        0.60      2.31 o
   0   5   8        3.87        4.28      2.29 o
   1   5   8        0.82        3.66      2.30 o
   2   5   8        0.55        3.20      2.49 o
   3   5   8        1.35       -0.47      2.14 o
   4   5   8        0.85        0.92      2.11 o
   5   5   8        0.47        1.85      2.14 o
   6   5   8        1.02        0.43      1.97 o
 -21   1   9        0.68        3.71      1.56 o
 -20   1   9        1.50        4.03      1.40 o
 -19   1   9        2.61        4.26      1.34 o
 -18   1   9        0.04        1.15      1.39 o
 -17   1   9       12.78       14.30      1.48 o
 -16   1   9        0.59        1.82      1.32 o
 -15   1   9      359.38      366.05     16.19 o
 -14   1   9       11.90       13.40      1.24 o
 -13   1   9      124.55      124.86      4.62 o
 -12   1   9       54.73       54.92      2.16 o
 -11   1   9       42.09       43.71      2.05 o
 -10   1   9        2.53        2.96      1.23 o
  -9   1   9       19.58       17.98      1.28 o
  -8   1   9      121.21      121.06      4.21 o
  -7   1   9       66.87       64.50      2.74 o
  -6   1   9       17.16       13.14      1.16 o
  -5   1   9        0.11        1.58      1.23 o
  -4   1   9       63.75       63.06      1.83 o
  -3   1   9      208.69      193.51      5.19 o
  -2   1   9        5.95        3.88      1.21 o
  -1   1   9       43.51       41.51      1.27 o
   0   1   9      572.80      611.51     16.52 o
   1   1   9      188.25      192.33      5.37 o
   2   1   9      334.21      355.08      9.95 o
   3   1   9        3.68        3.78      1.16 o
   4   1   9        0.02        1.07      1.26 o
   5   1   9        8.28        9.94      1.53 o
   6   1   9        2.73        3.16      1.47 o
   7   1   9        0.01        0.57      1.59 o
   8   1   9        0.21        0.82      1.21 o
   9   1   9       75.55       75.79      1.90 o
  10   1   9       15.32       12.22      1.27 o
  11   1   9        1.02        2.00      1.30 o
  12   1   9       20.33       19.82      1.26 o
  13   1   9        0.28        1.17      1.27 o
  14   1   9       25.24       25.42      1.61 o
  15   1   9        3.79        6.23      1.31 o
  16   1   9        0.70        3.60      1.45 o
  17   1   9        2.59        3.72      1.40 o
 -20   2   9        4.04        5.18      1.66 o
 -19   2   9        0.00        2.30      1.60 o
 -18   2   9        9.36        7.43      1.49 o
 -17   2   9        3.80        3.59      1.41 o
 -16   2   9        0.26        1.72      1.37 o
 -15   2   9        3.71        2.38      1.32 o
 -14   2   9       16.26       17.25      1.22 o
 -13   2   9       24.52       26.02      1.41 o
 -12   2   9        5.13        6.27      1.30 o
 -11   2   9        1.00        2.18      1.29 o
 -10   2   9       39.06       35.79      1.88 o
  -9   2   9        1.37        2.27      1.19 o
  -8   2   9       12.05       12.87      1.25 o
  -7   2   9        1.11        3.19      1.31 o
  -6   2   9        2.55        2.29      1.35 o
  -5   2   9       25.10       27.18      1.91 o
  -4   2   9       10.89       12.02      1.38 o
  -3   2   9       19.32       16.12      1.33 o
  -2   2   9       30.87       32.66      1.97 o
  -1   2   9        0.11        0.62      1.28 o
   0   2   9        0.26        2.18      1.39 o
   1   2   9       76.97       81.23      2.24 o
   2   2   9      808.00      807.47     20.00 o
   3   2   9        5.71        6.88      1.29 o
   4   2   9      143.90      138.65      3.19 o
   5   2   9        9.69       12.24      1.52 o
   6   2   9       11.11       12.47      1.55 o
   7   2   9       18.82       18.11      1.31 o
   8   2   9       10.59       16.17      1.30 o
   9   2   9       18.38       17.53      1.38 o
  10   2   9        0.02        0.47      1.39 o
  11   2   9       26.91       23.37      1.37 o
  12   2   9        9.52        9.30      1.26 o
  13   2   9        7.84        7.46      1.49 o
  14   2   9        4.79        4.49      1.40 o
  15   2   9        5.72        5.79      1.36 o
  16   2   9        2.54        2.12      1.46 o
 -18   3   9        0.12        1.00      1.53 o
 -17   3   9        0.53        2.50      1.57 o
 -16   3   9        0.80        1.92      1.57 o
 -15   3   9        0.53        1.00      1.38 o
 -14   3   9        4.44        3.39      1.46 o
 -13   3   9        7.64        8.78      1.41 o
 -12   3   9       81.68       74.11      2.95 o
 -11   3   9        7.87        8.29      1.35 o
 -10   3   9       18.03       18.03      1.41 o
  -9   3   9        1.77        1.94      1.43 o
  -8   3   9        0.11        1.26      1.47 o
  -7   3   9        0.00        0.42      1.39 o
  -6   3   9        0.29        0.79      1.36 o
  -5   3   9       49.72       52.50      3.42 o
  -4   3   9        4.39        4.56      1.50 o
  -3   3   9       23.20       21.26      1.53 o
  -2   3   9        4.29        6.05      1.49 o
  -1   3   9      779.89      797.99     25.63 o
   0   3   9        0.08        0.95      1.57 o
   1   3   9        0.04        3.31      1.41 o
   2   3   9        4.25        5.55      1.79 o
   3   3   9       18.95       16.77      1.74 o
   4   3   9        1.48        2.45      1.77 o
   5   3   9        1.81        2.43      1.40 o
   6   3   9        0.63        3.05      1.30 o
   7   3   9        3.29        2.25      1.35 o
   8   3   9        0.39        3.00      1.32 o
   9   3   9        7.24        8.26      1.33 o
  10   3   9        8.07        8.54      1.40 o
  11   3   9        3.34        5.52      1.48 o
  12   3   9        0.05        0.41      1.43 o
  13   3   9        0.64        1.73      1.46 o
  14   3   9        1.12        1.78      1.45 o
 -14   4   9        1.49        3.55      1.72 o
 -13   4   9        7.56        8.25      1.66 o
 -12   4   9        0.09        1.13      1.57 o
 -11   4   9        0.71        1.36      1.58 o
 -10   4   9       13.78       15.44      1.71 o
  -9   4   9        4.43        4.94      1.61 o
  -8   4   9        4.25        4.49      1.81 o
  -7   4   9        9.19        7.29      1.75 o
  -6   4   9       37.71       38.47      2.94 o
  -5   4   9        0.46        3.78      1.71 o
  -4   4   9       49.59       47.55      3.28 o
  -3   4   9        0.01        0.30      1.81 o
  -2   4   9       26.51       26.43      1.83 o
  -1   4   9        0.11        2.87      2.01 o
   0   4   9       62.20       59.99      2.18 o
   1   4   9        5.16        3.87      1.92 o
   2   4   9        0.45        1.04      1.88 o
   3   4   9        3.18        3.41      1.74 o
   4   4   9        1.19        2.45      1.67 o
   5   4   9        2.40        3.16      1.68 o
   6   4   9        1.05        1.37      1.64 o
   7   4   9       10.34       10.26      1.62 o
   8   4   9        4.71        4.49      1.60 o
   9   4   9        6.55        4.45      1.59 o
  10   4   9        0.26        0.34      1.67 o
  11   4   9        0.20        1.25      1.63 o
  -8   5   9        0.35        1.59      2.03 o
  -7   5   9        1.76        3.95      2.05 o
  -6   5   9        0.34        1.60      2.25 o
  -5   5   9        0.32       -0.34      2.47 o
  -4   5   9        0.15        4.01      2.83 o
  -3   5   9        0.49        1.03      2.38 o
  -2   5   9        0.05        1.73      2.27 o
  -1   5   9        0.08        0.92      2.51 o
   0   5   9        2.16        4.68      2.50 o
   1   5   9        0.67        2.05      2.28 o
   2   5   9        1.13        3.16      2.44 o
   3   5   9        3.61        4.95      2.39 o
   4   5   9        9.14        9.68      2.30 o
 -21   0  10       10.46       11.80      1.97 o
 -20   0  10        1.01        3.74      2.05 o
 -19   0  10        0.15        0.80      1.87 o
 -18   0  10        4.83        3.71      1.76 o
 -17   0  10       19.86       20.49      2.12 o
 -16   0  10        0.84        0.88      1.78 o
 -15   0  10        7.00        9.80      2.04 o
 -14   0  10       49.41       55.28      5.22 o
 -13   0  10        0.26        4.17      1.84 o
 -12   0  10     2709.19     2758.92    115.04 o
 -11   0  10       80.83       80.10      7.46 o
 -10   0  10      611.62      599.82     46.46 o
  -9   0  10      132.55      126.19      8.73 o
  -8   0  10      474.25      468.51     20.86 o
  -7   0  10       23.68       25.39      2.83 o
  -6   0  10        0.84        1.82      1.72 o
  -5   0  10       12.19       11.35      1.75 o
  -4   0  10       36.63       36.54      1.76 o
  -3   0  10      314.56      340.23     15.35 o
  -2   0  10       74.43       71.97      3.38 o
  -1   0  10      126.84      132.37      5.20 o
   0   0  10      145.67      141.44      4.88 o
   1   0  10      101.57      109.04      7.79 o
   2   0  10       54.00       52.17      1.92 o
   3   0  10       12.34       11.24      1.62 o
   4   0  10       52.56       46.82      1.97 o
   5   0  10        2.74        3.27      1.84 o
   6   0  10        3.70        5.18      2.00 o
   7   0  10       18.23       18.53      2.55 o
   8   0  10       11.19       11.44      1.79 o
   9   0  10        1.81        5.00      1.90 o
  10   0  10        1.04        2.54      1.59 o
  11   0  10       14.09       14.10      1.77 o
  12   0  10        0.00        0.21      1.67 o
  13   0  10        9.31       12.43      1.80 o
  14   0  10        4.47        6.04      1.99 o
  15   0  10       19.68       16.53      1.99 o
  16   0  10        3.71        4.17      1.98 o
  17   0  10       26.18       24.44      2.32 o
 -20   1  10        2.11        1.26      1.39 o
 -19   1  10        0.58        2.24      1.51 o
 -18   1  10        0.00        2.50      1.46 o
 -17   1  10        4.39        5.65      1.24 o
 -16   1  10        1.35        2.18      1.21 o
 -15   1  10       90.20       87.75      3.97 o
 -14   1  10        0.08        0.90      1.25 o
 -13   1  10        7.31        7.83      1.33 o
 -12   1  10       22.57       22.11      1.32 o
 -11   1  10      109.55      104.78      4.96 o
 -10   1  10       78.67       76.53      4.05 o
  -9   1  10      190.91      188.49      9.21 o
  -8   1  10        0.02       -0.59      1.23 o
  -7   1  10       69.15       61.02      3.11 o
  -6   1  10       35.49       34.35      1.69 o
  -5   1  10       14.13       14.27      1.24 o
  -4   1  10        1.12        0.92      1.32 o
  -3   1  10        0.06        2.03      1.26 o
  -2   1  10       43.24       39.99      1.55 o
  -1   1  10        0.57        1.59      1.20 o
   0   1  10      491.78      506.77     14.89 o
   1   1  10       57.46       57.06      1.46 o
   2   1  10       25.84       27.37      1.27 o
   3   1  10       14.98       15.42      1.22 o
   4   1  10        3.25        3.48      1.32 o
   5   1  10      363.15      368.88     10.66 o
   6   1  10       62.85       64.35      2.47 o
   7   1  10       56.32       60.39      1.94 o
   8   1  10       44.97       42.91      1.35 o
   9   1  10       40.36       44.67      1.41 o
  10   1  10       13.89       15.70      1.40 o
  11   1  10        1.16        1.42      1.27 o
  12   1  10       10.12       12.22      1.32 o
  13   1  10        6.31        7.67      1.41 o
  14   1  10       34.31       31.73      1.45 o
  15   1  10        0.06        1.68      1.59 o
  16   1  10        0.00        2.09      1.34 o
  17   1  10        0.03        1.61      1.61 o
 -19   2  10        0.13        1.25      1.44 o
 -18   2  10        8.46        7.30      1.46 o
 -17   2  10       10.96        7.68      1.48 o
 -16   2  10        0.67        1.61      1.41 o
 -15   2  10       10.28       10.32      1.39 o
 -14   2  10       12.63       13.39      1.38 o
 -13   2  10        0.08        1.95      1.29 o
 -12   2  10       14.60       17.69      1.30 o
 -11   2  10        1.95        4.19      1.29 o
 -10   2  10        0.25        2.42      1.30 o
  -9   2  10        4.21        4.08      1.26 o
  -8   2  10        7.40        5.86      1.26 o
  -7   2  10        0.37        0.75      1.30 o
  -6   2  10       18.15       17.92      1.74 o
  -5   2  10        0.55        2.31      1.30 o
  -4   2  10       12.24       12.96      1.69 o
  -3   2  10       30.85       28.83      2.09 o
  -2   2  10       47.86       45.76      2.45 o
  -1   2  10       26.84       26.09      1.41 o
   0   2  10      362.19      355.28     14.91 o
   1   2  10        0.95        0.58      1.45 o
   2   2  10      845.35      841.37     20.69 o
   3   2  10      162.44      171.57      3.86 o
   4   2  10       30.55       27.89      1.78 o
   5   2  10       72.93       71.93      1.70 o
   6   2  10       13.40       12.36      1.51 o
   7   2  10        3.19        5.56      1.30 o
   8   2  10        0.17        0.85      1.26 o
   9   2  10       22.49       21.11      1.33 o
  10   2  10        0.81        1.77      1.26 o
  11   2  10       26.90       24.18      1.37 o
  12   2  10       47.76       44.59      1.52 o
  13   2  10        1.03        2.53      1.39 o
  14   2  10        0.32        1.80      1.44 o
  15   2  10        2.23        3.16      1.52 o
 -17   3  10        0.43        0.94      1.47 o
 -16   3  10        0.70        2.01      1.48 o
 -15   3  10        5.59        6.12      1.58 o
 -14   3  10       19.60       15.60      1.51 o
 -13   3  10        3.39        2.36      1.54 o
 -12   3  10        7.73        6.30      1.54 o
 -11   3  10        0.73        1.22      1.46 o
 -10   3  10       54.62       53.73      2.73 o
  -9   3  10        0.78        1.99      1.44 o
  -8   3  10        1.28        0.97      1.57 o
  -7   3  10       28.32       27.28      1.61 o
  -6   3  10       13.45       11.70      1.58 o
  -5   3  10       29.80       29.57      1.71 o
  -4   3  10        0.03        1.18      1.47 o
  -3   3  10      244.36      245.30     10.17 o
  -2   3  10       27.42       32.58      1.68 o
  -1   3  10       70.99       73.06      3.72 o
   0   3  10        0.34        1.05      1.45 o
   1   3  10       47.42       48.41      2.15 o
   2   3  10       28.09       29.94      1.95 o
   3   3  10        5.98        7.47      1.89 o
   4   3  10        0.86        1.94      1.75 o
   5   3  10        2.04        2.89      1.45 o
   6   3  10        0.76        0.61      1.42 o
   7   3  10        0.81        1.22      1.44 o
   8   3  10        4.52        4.67      1.46 o
   9   3  10        5.70        9.10      1.51 o
  10   3  10        0.10        1.40      1.38 o
  11   3  10        4.23        4.15      1.50 o
  12   3  10        0.00        1.83      1.45 o
  13   3  10        0.28        1.93      1.44 o
 -13   4  10        8.20        5.56      1.72 o
 -12   4  10        0.04        2.88      1.66 o
 -11   4  10        7.29        5.50      1.68 o
 -10   4  10        0.14        0.19      1.69 o
  -9   4  10       37.22       37.25      1.80 o
  -8   4  10        0.01        2.12      1.69 o
  -7   4  10        0.64        2.32      1.71 o
  -6   4  10       16.97       17.83      1.92 o
  -5   4  10        1.00        3.65      1.64 o
  -4   4  10        0.92        0.28      1.66 o
  -3   4  10       11.17       13.82      1.68 o
  -2   4  10        2.04        2.21      1.64 o
  -1   4  10       10.50        9.45      1.65 o
   0   4  10       14.05       15.91      2.00 o
   1   4  10        0.00        0.52      1.92 o
   2   4  10       17.88       19.50      2.08 o
   3   4  10        0.22        0.90      1.92 o
   4   4  10        1.08        1.45      1.77 o
   5   4  10        0.67        1.05      1.63 o
   6   4  10        1.52        1.44      1.62 o
   7   4  10        3.00        4.50      1.61 o
   8   4  10        0.60        1.13      1.62 o
   9   4  10        3.06        4.80      1.65 o
  10   4  10        0.32        2.71      1.77 o
  -5   5  10        0.06        0.76      2.14 o
  -4   5  10        0.90        1.42      2.31 o
  -3   5  10        0.06        1.52      2.77 o
  -2   5  10        0.16       -0.02      2.47 o
  -1   5  10        0.01        1.17      2.52 o
   0   5  10        0.25        1.39      2.54 o
   1   5  10        2.48        2.63      2.35 o
 -20   1  11        0.02        2.32      1.52 o
 -19   1  11        0.72        3.06      1.39 o
 -18   1  11        2.29        3.61      1.60 o
 -17   1  11        1.56        2.80      1.40 o
 -16   1  11        3.38        2.73      1.30 o
 -15   1  11       15.82       18.57      1.31 o
 -14   1  11        0.13        0.76      1.29 o
 -13   1  11        0.06        2.32      1.26 o
 -12   1  11        6.66        7.43      1.36 o
 -11   1  11       62.06       66.19      3.25 o
 -10   1  11        0.00        0.42      1.33 o
  -9   1  11     1007.24     1029.21     38.28 o
  -8   1  11       20.84       22.28      1.59 o
  -7   1  11      195.72      208.50      8.08 o
  -6   1  11       24.04       25.06      1.77 o
  -5   1  11       98.61      101.45      4.71 o
  -4   1  11        3.19        3.67      1.13 o
  -3   1  11        3.65        2.82      1.25 o
  -2   1  11        1.09        1.77      1.16 o
  -1   1  11        1.23        2.59      1.16 o
   0   1  11      142.09      149.95      7.23 o
   1   1  11      160.82      155.94      5.94 o
   2   1  11       43.85       44.14      1.85 o
   3   1  11      292.35      277.21      8.79 o
   4   1  11       21.64       22.98      1.31 o
   5   1  11      518.72      521.95     13.32 o
   6   1  11       17.32       18.41      1.49 o
   7   1  11       18.97       18.38      1.60 o
   8   1  11        0.04        0.91      1.33 o
   9   1  11        6.13        5.14      1.21 o
  10   1  11        0.05        2.71      1.38 o
  11   1  11        0.20        1.01      1.34 o
  12   1  11       21.66       24.48      1.40 o
  13   1  11        0.04       -0.02      1.32 o
  14   1  11        3.56        4.27      1.50 o
  15   1  11        1.71        4.36      1.54 o
  16   1  11        0.33       -0.13      1.40 o
 -19   2  11        5.34        5.86      1.62 o
 -18   2  11        5.63        7.00      1.52 o
 -17   2  11        0.24        1.06      1.41 o
 -16   2  11        0.21        2.18      1.54 o
 -15   2  11        0.07        1.48      1.32 o
 -14   2  11        4.92        5.58      1.44 o
 -13   2  11        0.07        0.58      1.29 o
 -12   2  11        9.67       12.27      1.32 o
 -11   2  11        2.53        3.82      1.31 o
 -10   2  11       28.14       26.77      1.82 o
  -9   2  11        3.33        2.42      1.37 o
  -8   2  11        2.60        4.08      1.36 o
  -7   2  11       95.36       83.18      4.04 o
  -6   2  11       59.16       63.15      4.03 o
  -5   2  11        0.12        1.85      1.50 o
  -4   2  11        4.03        5.31      1.39 o
  -3   2  11        0.14        1.20      1.42 o
  -2   2  11        2.28        2.57      1.32 o
  -1   2  11        0.22        0.93      1.34 o
   0   2  11      434.77      427.52     20.41 o
   1   2  11       91.17       96.19      3.99 o
   2   2  11      258.33      274.67      6.32 o
   3   2  11      175.95      182.29      5.19 o
   4   2  11       33.10       31.15      1.58 o
   5   2  11        2.14        2.88      1.54 o
   6   2  11        6.34        8.26      1.63 o
   7   2  11        0.85        1.44      1.39 o
   8   2  11        1.63        1.77      1.39 o
   9   2  11        0.35        2.84      1.36 o
  10   2  11        2.41        2.84      1.41 o
  11   2  11        3.73        5.06      1.46 o
  12   2  11       15.47       14.54      1.50 o
  13   2  11        0.32        1.82      1.40 o
  14   2  11        0.83        2.01      1.46 o
 -16   3  11        0.07        0.90      1.50 o
 -15   3  11        0.04        2.24      1.60 o
 -14   3  11       19.18       16.44      1.60 o
 -13   3  11        0.41        1.37      1.49 o
 -12   3  11       23.03       22.06      1.53 o
 -11   3  11        4.16        3.95      1.45 o
 -10   3  11        3.83        3.47      1.47 o
  -9   3  11        3.95        6.59      1.63 o
  -8   3  11        0.51        1.29      1.47 o
  -7   3  11        7.56        6.99      1.46 o
  -6   3  11        1.87        3.91      1.52 o
  -5   3  11        0.24        0.33      1.54 o
  -4   3  11        5.41        6.59      1.46 o
  -3   3  11       47.36       47.06      2.55 o
  -2   3  11        0.11       -0.60      1.49 o
  -1   3  11        0.38        1.32      1.46 o
   0   3  11        4.27        5.92      1.57 o
   1   3  11       18.31       19.59      1.55 o
   2   3  11       11.31       11.61      1.96 o
   3   3  11        0.45        0.38      1.80 o
   4   3  11        2.99        3.58      1.70 o
   5   3  11       10.68        9.59      1.66 o
   6   3  11       20.50       21.53      1.41 o
   7   3  11        1.94        2.63      1.40 o
   8   3  11        4.16        5.53      1.48 o
   9   3  11        0.03        0.90      1.46 o
  10   3  11        0.46        1.06      1.54 o
  11   3  11        2.21        2.29      1.56 o
  12   3  11        0.49        1.78      1.45 o
 -12   4  11        0.43        1.75      1.71 o
 -11   4  11        9.10        7.45      1.74 o
 -10   4  11        0.96        1.66      1.72 o
  -9   4  11        9.53        7.77      1.66 o
  -8   4  11        0.82        1.11      1.73 o
  -7   4  11        8.31        9.68      1.61 o
  -6   4  11        2.40        2.40      1.65 o
  -5   4  11        2.84        4.82      1.69 o
  -4   4  11        1.50        2.53      1.75 o
  -3   4  11        0.77        2.72      1.74 o
  -2   4  11       11.96        9.93      1.75 o
  -1   4  11        0.05        1.57      1.73 o
   0   4  11        0.90        1.74      2.20 o
   1   4  11        0.29        1.60      2.21 o
   2   4  11        4.73        4.65      2.09 o
   3   4  11        1.66        3.27      2.04 o
   4   4  11        1.46        2.76      1.74 o
   5   4  11        7.07        8.68      1.82 o
   6   4  11        0.23        1.02      1.75 o
   7   4  11        7.00        8.91      1.74 o
   8   4  11        0.68        2.02      1.74 o
 -20   0  12        1.40        0.29      2.24 o
 -19   0  12        2.49        4.74      1.91 o
 -18   0  12       48.41       52.48      5.64 o
 -17   0  12        1.22        2.67      1.95 o
 -16   0  12        5.97       12.42      2.16 o
 -15   0  12        1.08        2.40      2.00 o
 -14   0  12       95.87       92.09      7.05 o
 -13   0  12       79.31       79.83      5.06 o
 -12   0  12      244.83      244.08     20.20 o
 -11   0  12        0.97       -1.39      1.78 o
 -10   0  12       90.89       90.97      8.08 o
  -9   0  12      223.05      213.89     14.92 o
  -8   0  12       53.59       52.11      3.91 o
  -7   0  12        2.30        3.21      1.72 o
  -6   0  12      146.44      144.36     11.99 o
  -5   0  12        0.77       -0.24      1.66 o
  -4   0  12       87.87       98.91      2.01 o
  -3   0  12        0.16        0.65      1.61 o
  -2   0  12        0.67        1.60      1.74 o
  -1   0  12       19.42       16.22      1.93 o
   0   0  12        0.01        1.20      1.70 o
   1   0  12       30.07       33.63      1.77 o
   2   0  12        0.02       -0.84      1.70 o
   3   0  12        3.93        4.96      1.73 o
   4   0  12      143.96      145.37      5.58 o
   5   0  12        1.89        2.45      2.02 o
   6   0  12      364.97      354.83     25.79 o
   7   0  12        0.05        0.68      2.19 o
   8   0  12      510.00      534.86     25.75 o
   9   0  12       58.95       59.33      2.34 o
  10   0  12        0.97        3.43      1.89 o
  11   0  12        0.02        1.08      1.75 o
  12   0  12        0.20        1.88      1.76 o
  13   0  12        3.22        4.80      1.84 o
  14   0  12        0.23        2.42      1.97 o
  15   0  12       46.70       45.15      2.35 o
 -19   1  12        0.36        1.85      1.62 o
 -18   1  12        2.34        3.19      1.41 o
 -17   1  12        3.79        3.95      1.35 o
 -16   1  12        5.69        6.12      1.34 o
 -15   1  12       24.33       23.45      1.44 o
 -14   1  12       15.47       16.31      1.38 o
 -13   1  12        7.52        5.90      1.24 o
 -12   1  12        7.88        8.00      1.32 o
 -11   1  12      102.65      112.49      4.60 o
 -10   1  12       24.03       26.19      1.92 o
  -9   1  12      461.31      492.63     18.24 o
  -8   1  12        0.52        1.50      1.25 o
  -7   1  12        0.76        1.20      1.23 o
  -6   1  12       43.57       48.49      2.64 o
  -5   1  12       26.19       26.06      1.29 o
  -4   1  12       26.18       23.01      1.34 o
  -3   1  12       11.62        9.95      1.22 o
  -2   1  12        9.96        9.92      1.29 o
  -1   1  12        9.11        8.27      1.25 o
   0   1  12       51.24       57.64      2.47 o
   1   1  12        0.04        0.20      1.24 o
   2   1  12        9.43        8.97      1.25 o
   3   1  12      389.36      398.55     10.45 o
   4   1  12       42.43       39.98      1.41 o
   5   1  12      194.18      202.66      8.21 o
   6   1  12        1.14        3.33      1.60 o
   7   1  12       18.35       19.28      1.47 o
   8   1  12        1.20        1.51      1.34 o
   9   1  12        0.11        0.57      1.27 o
  10   1  12        2.84        5.20      1.44 o
  11   1  12        3.93        6.60      1.39 o
  12   1  12       15.97       14.01      1.48 o
  13   1  12        4.34        6.25      1.41 o
  14   1  12        0.01        1.79      1.59 o
  15   1  12        0.04        1.99      1.54 o
 -18   2  12        0.08        1.30      1.47 o
 -17   2  12        0.13        0.50      1.48 o
 -16   2  12        1.49        2.75      1.44 o
 -15   2  12        4.52        4.47      1.44 o
 -14   2  12        4.09        6.28      1.41 o
 -13   2  12        1.93        3.02      1.36 o
 -12   2  12       10.70       10.63      1.38 o
 -11   2  12        2.04        4.11      1.49 o
 -10   2  12       12.09       10.59      1.30 o
  -9   2  12       13.69       11.95      1.39 o
  -8   2  12        0.58       -0.05      1.31 o
  -7   2  12       17.49       14.49      1.38 o
  -6   2  12      438.41      481.88     22.76 o
  -5   2  12        0.01        1.70      1.32 o
  -4   2  12      110.27      109.98      5.78 o
  -3   2  12       36.97       37.59      2.43 o
  -2   2  12        0.38        1.64      1.42 o
  -1   2  12       49.09       48.86      1.84 o
   0   2  12      205.83      219.87     11.21 o
   1   2  12        1.32        1.12      1.31 o
   2   2  12        0.46        2.51      1.39 o
   3   2  12      179.14      189.09      6.44 o
   4   2  12       12.55       12.08      1.69 o
   5   2  12        5.12        7.54      1.58 o
   6   2  12        1.07        2.00      1.63 o
   7   2  12       12.28       12.08      1.43 o
   8   2  12        4.78        4.90      1.35 o
   9   2  12        0.14        1.51      1.37 o
  10   2  12       11.11       10.43      1.51 o
  11   2  12        0.11        1.16      1.48 o
  12   2  12        0.02        1.79      1.47 o
  13   2  12        0.53        0.62      1.41 o
 -16   3  12        1.56        1.41      1.72 o
 -15   3  12        0.00        0.27      1.65 o
 -14   3  12        0.10        2.26      1.58 o
 -13   3  12        1.64        1.59      1.50 o
 -12   3  12       11.06        8.79      1.67 o
 -11   3  12       15.62       14.66      1.60 o
 -10   3  12        2.57        2.30      1.47 o
  -9   3  12        1.82        2.90      1.52 o
  -8   3  12        0.00        2.75      1.54 o
  -7   3  12        0.76        0.79      1.47 o
  -6   3  12        0.01       -0.21      1.45 o
  -5   3  12        2.44        2.84      1.48 o
  -4   3  12        7.72        7.85      1.47 o
  -3   3  12       57.86       56.50      3.20 o
  -2   3  12        1.23        1.64      1.52 o
  -1   3  12        0.10        1.84      1.60 o
   0   3  12       15.12       16.29      1.51 o
   1   3  12        0.43        0.44      1.47 o
   2   3  12        0.91        1.86      1.94 o
   3   3  12        0.34        0.84      1.85 o
   4   3  12        2.32        2.85      1.75 o
   5   3  12        2.37        0.67      1.73 o
   6   3  12       60.20       54.57      1.80 o
   7   3  12        0.09        1.68      1.48 o
   8   3  12        0.00        0.97      1.46 o
   9   3  12        0.00        0.91      1.44 o
  10   3  12        2.47        3.29      1.59 o
  11   3  12        1.19        3.83      1.60 o
 -11   4  12       22.92       21.51      1.89 o
 -10   4  12        1.51        2.64      1.79 o
  -9   4  12        3.06        2.67      1.79 o
  -8   4  12        0.12        1.65      1.79 o
  -7   4  12        0.01        1.37      1.69 o
  -6   4  12        0.96        1.67      1.73 o
  -5   4  12        0.01        0.54      1.71 o
  -4   4  12        4.52        4.75      1.74 o
  -3   4  12        0.74        2.04      1.64 o
  -2   4  12       13.01       14.92      1.67 o
  -1   4  12        0.02        0.27      1.75 o
   0   4  12        1.96        1.83      2.04 o
   1   4  12        0.00        0.85      2.01 o
   2   4  12        3.10        3.41      2.07 o
   3   4  12        0.05        1.67      2.00 o
   4   4  12        0.31        1.29      1.79 o
   5   4  12        9.81       14.31      1.85 o
   6   4  12        0.50        1.77      1.81 o
   7   4  12        0.32        1.36      1.65 o
 -18   1  13       15.55       14.33      1.64 o
 -17   1  13        2.10        1.26      1.51 o
 -16   1  13        5.37        5.55      1.37 o
 -15   1  13        9.27       10.50      1.38 o
 -14   1  13        0.74        1.66      1.29 o
 -13   1  13        0.70        2.43      1.34 o
 -12   1  13        0.32        1.13      1.29 o
 -11   1  13       42.09       43.24      2.71 o
 -10   1  13       87.68       90.22      3.73 o
  -9   1  13       25.98       28.12      1.41 o
  -8   1  13        2.36        3.02      1.28 o
  -7   1  13       43.91       47.66      2.82 o
  -6   1  13      195.75      177.47      7.06 o
  -5   1  13        1.04        2.41      1.25 o
  -4   1  13        9.39        8.35      1.27 o
  -3   1  13       66.88       66.37      3.79 o
  -2   1  13        3.77        3.09      1.35 o
  -1   1  13       17.49       18.08      1.35 o
   0   1  13       21.76       21.80      1.37 o
   1   1  13       45.67       42.78      2.44 o
   2   1  13       46.07       48.12      1.99 o
   3   1  13      363.15      389.57     12.69 o
   4   1  13       76.86       78.35      2.42 o
   5   1  13        0.24        2.04      1.55 o
   6   1  13       26.34       25.23      1.60 o
   7   1  13        3.11        5.19      1.53 o
   8   1  13        9.71        9.57      1.50 o
   9   1  13       26.97       25.96      1.53 o
  10   1  13        0.00       -0.18      1.32 o
  11   1  13       27.93       27.53      1.45 o
  12   1  13        3.41        6.95      1.46 o
  13   1  13        1.76        4.27      1.51 o
 -17   2  13        2.51        3.68      1.56 o
 -16   2  13        2.55        4.16      1.42 o
 -15   2  13        0.01        1.03      1.49 o
 -14   2  13        0.00        1.53      1.41 o
 -13   2  13        8.13        6.12      1.44 o
 -12   2  13        0.12        2.55      1.37 o
 -11   2  13       18.72       18.74      1.46 o
 -10   2  13        0.05        2.07      1.33 o
  -9   2  13       40.12       33.97      2.66 o
  -8   2  13      205.32      208.01      8.13 o
  -7   2  13        8.29        9.61      1.52 o
  -6   2  13      144.51      157.48     12.05 o
  -5   2  13        1.17        1.62      1.35 o
  -4   2  13       13.53       11.55      1.54 o
  -3   2  13       29.88       32.37      2.56 o
  -2   2  13       48.98       48.95      3.67 o
  -1   2  13        0.10        2.49      1.46 o
   0   2  13       28.68       27.18      1.44 o
   1   2  13       26.01       23.86      1.52 o
   2   2  13       37.55       37.84      2.00 o
   3   2  13        1.82        2.70      1.40 o
   4   2  13        1.13        1.67      1.77 o
   5   2  13        6.69        7.42      1.54 o
   6   2  13        0.14        2.15      1.58 o
   7   2  13        0.07        1.30      1.68 o
   8   2  13        7.13        7.06      1.39 o
   9   2  13        1.40        3.48      1.46 o
  10   2  13        1.75        3.60      1.47 o
  11   2  13        0.04        1.48      1.42 o
  12   2  13        0.32        1.80      1.56 o
 -15   3  13        0.08        1.27      1.70 o
 -14   3  13        3.50        3.67      1.66 o
 -13   3  13        1.78        3.30      1.65 o
 -12   3  13        2.50        2.65      1.62 o
 -11   3  13        0.26        1.43      1.50 o
 -10   3  13        1.06        2.50      1.71 o
  -9   3  13        2.99        2.80      1.68 o
  -8   3  13        6.03        8.16      1.57 o
  -7   3  13       11.15        8.77      1.63 o
  -6   3  13        0.67        2.39      1.62 o
  -5   3  13        0.29        1.32      1.59 o
  -4   3  13        9.79        8.75      1.53 o
  -3   3  13       40.10       49.16      2.25 o
  -2   3  13        0.01        0.20      1.42 o
  -1   3  13        5.87        7.69      1.61 o
   0   3  13        6.85        7.53      1.54 o
   1   3  13        8.05        9.21      1.59 o
   2   3  13        3.72        4.87      2.02 o
   3   3  13        0.57        0.78      1.85 o
   4   3  13        4.38        4.57      2.16 o
   5   3  13        2.39        4.29      1.76 o
   6   3  13       21.20       19.41      1.77 o
   7   3  13        0.31        1.64      1.58 o
   8   3  13        6.00       10.09      1.70 o
   9   3  13        0.19        0.15      1.61 o
  -9   4  13        0.26        1.11      1.80 o
  -8   4  13        0.83        1.98      1.86 o
  -7   4  13        0.38        0.07      1.88 o
  -6   4  13        1.22        3.27      1.75 o
  -5   4  13        1.15        2.69      1.77 o
  -4   4  13        4.21        6.57      1.76 o
  -3   4  13        0.94        2.28      1.72 o
  -2   4  13        0.48        3.04      1.83 o
  -1   4  13        0.48        2.29      1.73 o
   0   4  13        0.01        1.06      2.12 o
   1   4  13        0.83        1.24      2.03 o
   2   4  13        0.02        2.78      2.32 o
   3   4  13        8.93        9.05      2.06 o
   4   4  13        5.13        6.07      1.86 o
 -18   0  14       12.76       11.95      2.12 o
 -17   0  14        3.16        4.27      2.08 o
 -16   0  14        0.67       -1.03      2.11 o
 -15   0  14       15.38       17.39      1.95 o
 -14   0  14       33.26       29.46      2.46 o
 -13   0  14       10.76       10.09      1.93 o
 -12   0  14        0.02       -0.64      1.96 o
 -11   0  14        5.99        4.43      1.95 o
 -10   0  14        5.56        4.90      1.70 o
  -9   0  14        1.12        2.92      1.89 o
  -8   0  14       11.27       11.42      1.88 o
  -7   0  14       21.04       20.88      1.92 o
  -6   0  14       16.61       17.77      1.94 o
  -5   0  14        6.35        7.49      1.86 o
  -4   0  14        6.78        7.45      1.82 o
  -3   0  14       83.02       65.01      5.24 o
  -2   0  14        8.54        8.47      1.76 o
  -1   0  14       39.93       36.31      3.41 o
   0   0  14       77.51       75.14      6.19 o
   1   0  14       18.72       21.15      2.67 o
   2   0  14        2.40        3.72      1.71 o
   3   0  14       65.16       62.41      5.68 o
   4   0  14      108.86      109.99      9.77 o
   5   0  14      107.24      100.73      5.27 o
   6   0  14      820.49      840.55     45.60 o
   7   0  14       93.69       91.96      4.06 o
   8   0  14        3.17        3.27      2.30 o
   9   0  14       38.68       39.52      2.00 o
  10   0  14       26.42       24.20      2.06 o
  11   0  14        2.08        1.20      1.92 o
  12   0  14        2.98        3.01      1.93 o
  13   0  14        1.20        2.77      2.18 o
 -18   1  14        1.14        3.68      1.48 o
 -17   1  14        5.91        7.40      1.46 o
 -16   1  14        0.33        2.96      1.45 o
 -15   1  14       37.12       40.48      2.40 o
 -14   1  14        2.60        4.20      1.36 o
 -13   1  14        6.06        7.42      1.34 o
 -12   1  14        8.75        8.33      1.38 o
 -11   1  14       66.73       64.13      4.19 o
 -10   1  14       35.07       34.38      2.21 o
  -9   1  14       17.06       18.05      1.36 o
  -8   1  14        0.19        1.27      1.26 o
  -7   1  14       44.62       41.08      2.26 o
  -6   1  14        2.59        2.13      1.35 o
  -5   1  14       33.26       30.84      1.45 o
  -4   1  14       11.89       12.79      1.37 o
  -3   1  14        4.85        5.93      1.33 o
  -2   1  14        2.53        3.53      1.31 o
  -1   1  14        8.00        7.80      1.28 o
   0   1  14        0.57        1.37      1.24 o
   1   1  14       36.70       35.72      2.56 o
   2   1  14       23.57       22.33      2.20 o
   3   1  14       64.09       63.57      2.96 o
   4   1  14        4.42        4.43      1.31 o
   5   1  14       37.98       40.02      2.85 o
   6   1  14       33.58       32.80      1.70 o
   7   1  14        1.42        1.62      1.68 o
   8   1  14        0.66        2.42      1.64 o
   9   1  14       48.10       48.76      1.53 o
  10   1  14        2.25        5.24      1.51 o
  11   1  14        7.84        6.68      1.46 o
  12   1  14        3.04        2.75      1.47 o
 -16   2  14        0.53        1.86      1.62 o
 -15   2  14        6.54        6.61      1.53 o
 -14   2  14        0.01        1.19      1.48 o
 -13   2  14        0.43        0.91      1.47 o
 -12   2  14        5.53        7.71      1.46 o
 -11   2  14        0.32        1.90      1.41 o
 -10   2  14        7.02        6.27      1.46 o
  -9   2  14       16.84       14.87      1.54 o
  -8   2  14       78.77       82.45      3.90 o
  -7   2  14       79.80       77.89      6.88 o
  -6   2  14      112.02      107.46      6.77 o
  -5   2  14        8.43        9.18      1.51 o
  -4   2  14       14.21       16.12      1.47 o
  -3   2  14       50.29       50.59      2.99 o
  -2   2  14        0.71        3.87      1.47 o
  -1   2  14        1.35        0.93      1.43 o
   0   2  14        0.79        1.81      1.53 o
   1   2  14        4.15        4.86      1.44 o
   2   2  14        0.16        1.53      1.51 o
   3   2  14        0.01       -0.13      1.45 o
   4   2  14        0.17        0.07      1.73 o
   5   2  14        0.32        2.19      1.68 o
   6   2  14        3.17        3.56      1.69 o
   7   2  14        3.38        4.22      1.71 o
   8   2  14        1.67        3.66      1.45 o
   9   2  14        0.00        1.24      1.48 o
  10   2  14        0.56        1.66      1.57 o
  11   2  14        7.52        9.31      1.50 o
 -13   3  14        1.11        2.82      1.81 o
 -12   3  14        3.87        4.89      1.71 o
 -11   3  14        1.53        0.10      1.60 o
 -10   3  14        5.56        4.92      1.53 o
  -9   3  14        2.48        3.37      1.52 o
  -8   3  14        4.57        6.20      1.69 o
  -7   3  14        2.72        4.25      1.55 o
  -6   3  14        3.67        4.78      1.67 o
  -5   3  14       60.79       56.72      3.88 o
  -4   3  14        8.03        8.18      1.70 o
  -3   3  14       98.91      106.43      8.63 o
  -2   3  14        1.48        2.79      1.58 o
  -1   3  14        1.27        1.89      1.56 o
   0   3  14        2.03        4.01      1.51 o
   1   3  14        0.43        2.14      1.64 o
   2   3  14        1.66        5.22      2.11 o
   3   3  14        4.44        6.45      2.32 o
   4   3  14       10.38        9.06      2.02 o
   5   3  14        7.64        5.70      1.92 o
   6   3  14        0.29        2.05      1.86 o
   7   3  14        5.19        6.61      1.61 o
   8   3  14       11.84       11.87      1.58 o
  -7   4  14        0.13        2.61      1.95 o
  -6   4  14        3.86        5.09      1.88 o
  -5   4  14        9.69        9.19      1.89 o
  -4   4  14        2.93        3.63      1.80 o
  -3   4  14        1.53        2.50      1.80 o
  -2   4  14        2.03        3.24      1.76 o
  -1   4  14        1.31        2.62      1.84 o
   0   4  14        9.93        9.29      2.27 o
   1   4  14        0.37        3.05      2.19 o
 -16   1  15        5.05        5.25      1.50 o
 -15   1  15        0.41        1.23      1.44 o
 -14   1  15       14.06       14.22      1.52 o
 -13   1  15        0.02        1.94      1.38 o
 -12   1  15        5.53        7.14      1.42 o
 -11   1  15       12.83       12.89      1.43 o
 -10   1  15        5.67        5.79      1.40 o
  -9   1  15        1.47        2.26      1.37 o
  -8   1  15       34.50       32.32      2.03 o
  -7   1  15       15.19       10.96      1.29 o
  -6   1  15       12.90       13.25      1.30 o
  -5   1  15        1.70        3.56      1.30 o
  -4   1  15       10.42       10.09      1.38 o
  -3   1  15       26.72       23.67      1.69 o
  -2   1  15        2.60        2.23      1.32 o
  -1   1  15        0.07        0.41      1.26 o
   0   1  15        8.78        9.14      1.38 o
   1   1  15       19.80       20.21      1.38 o
   2   1  15        0.04        0.26      1.36 o
   3   1  15        5.09        6.12      1.31 o
   4   1  15        0.44        2.34      1.36 o
   5   1  15        0.04        1.48      1.56 o
   6   1  15        0.16        3.58      1.67 o
   7   1  15        4.96        5.40      1.63 o
   8   1  15        8.39        8.98      1.77 o
   9   1  15       88.95       81.50      1.75 o
  10   1  15        7.75        7.55      1.42 o
  11   1  15        0.24        1.83      1.46 o
 -15   2  15        7.22        9.14      1.71 o
 -14   2  15        7.25        8.09      1.56 o
 -13   2  15        0.07        1.65      1.56 o
 -12   2  15       17.61       19.36      1.53 o
 -11   2  15       10.05       10.89      1.47 o
 -10   2  15       15.37       13.22      1.63 o
  -9   2  15        2.75        2.16      1.41 o
  -8   2  15       39.41       36.65      3.28 o
  -7   2  15       57.58       54.55      3.33 o
  -6   2  15        1.34        3.03      1.38 o
  -5   2  15        7.30        8.93      1.60 o
  -4   2  15        8.60        8.45      1.53 o
  -3   2  15        0.41        2.61      1.56 o
  -2   2  15       14.34       14.71      1.54 o
  -1   2  15        1.57        3.47      1.59 o
   0   2  15        4.57        5.73      1.46 o
   1   2  15        3.14        4.40      1.44 o
   2   2  15        0.02        0.72      1.55 o
   3   2  15        0.45        0.45      1.56 o
   4   2  15        3.24        6.47      1.81 o
   5   2  15        0.20        0.50      1.81 o
   6   2  15        0.47        2.15      1.78 o
   7   2  15        0.53        0.25      1.81 o
   8   2  15        4.80        5.88      1.53 o
   9   2  15        2.71        4.95      1.60 o
 -12   3  15        0.04        0.65      1.69 o
 -11   3  15        0.00        1.19      1.82 o
 -10   3  15        0.08        3.44      1.77 o
  -9   3  15        0.00        1.68      1.68 o
  -8   3  15        3.78        3.61      1.61 o
  -7   3  15        0.36        2.62      1.63 o
  -6   3  15        1.80        2.39      1.64 o
  -5   3  15       60.92       59.79      5.33 o
  -4   3  15       19.48       19.03      1.88 o
  -3   3  15        4.88        6.26      1.63 o
  -2   3  15       25.48       26.94      1.68 o
  -1   3  15       26.98       28.60      1.67 o
   0   3  15       12.69       12.14      1.59 o
   1   3  15        5.92        6.16      1.65 o
   2   3  15        1.46        1.69      1.97 o
   3   3  15        0.47        3.11      2.10 o
   4   3  15       11.41       11.68      2.30 o
   5   3  15        6.34        5.47      2.21 o
   6   3  15        3.20        6.47      1.90 o
 -16   0  16        0.02        0.85      2.01 o
 -15   0  16        0.03        1.12      2.24 o
 -14   0  16       27.73       30.21      2.05 o
 -13   0  16       19.00       23.85      1.98 o
 -12   0  16       19.00       22.33      1.97 o
 -11   0  16       23.19       23.68      2.92 o
 -10   0  16        4.55        4.30      1.96 o
  -9   0  16       13.80       12.41      2.13 o
  -8   0  16        8.17        6.66      1.82 o
  -7   0  16       25.76       26.19      2.13 o
  -6   0  16        0.96        2.75      2.03 o
  -5   0  16       37.83       34.15      2.82 o
  -4   0  16      121.72      108.86      7.58 o
  -3   0  16       24.67       24.70      2.82 o
  -2   0  16        1.11        2.80      1.86 o
  -1   0  16        7.73        9.03      1.81 o
   0   0  16       84.52       82.25      5.37 o
   1   0  16        0.79        1.74      2.09 o
   2   0  16       10.55        9.28      1.98 o
   3   0  16        3.11        2.74      1.85 o
   4   0  16       93.29       85.14      8.66 o
   5   0  16       67.91       60.27      4.13 o
   6   0  16        0.40        0.27      2.33 o
   7   0  16        3.75        6.39      2.38 o
   8   0  16        8.23        7.84      2.42 o
   9   0  16       14.12       11.97      2.20 o
  10   0  16        1.10        4.45      2.12 o
 -15   1  16        6.47        7.77      1.48 o
 -14   1  16        0.40        1.00      1.45 o
 -13   1  16        0.07        1.10      1.43 o
 -12   1  16        2.74        4.82      1.59 o
 -11   1  16        1.05        2.10      1.37 o
 -10   1  16        0.92        2.80      1.37 o
  -9   1  16        6.56        5.16      1.44 o
  -8   1  16        5.72        7.91      1.42 o
  -7   1  16        9.65        5.69      1.37 o
  -6   1  16        1.78        3.49      1.43 o
  -5   1  16        5.63        6.01      1.37 o
  -4   1  16        4.85        4.83      1.42 o
  -3   1  16       15.21       14.48      1.38 o
  -2   1  16        0.05        1.73      1.43 o
  -1   1  16        2.23        3.68      1.46 o
   0   1  16        2.22        4.11      1.39 o
   1   1  16        5.36        4.05      1.32 o
   2   1  16        1.82        0.77      1.38 o
   3   1  16        3.27        5.99      1.45 o
   4   1  16        6.10        6.49      1.65 o
   5   1  16        0.01        1.24      1.74 o
   6   1  16        0.28        1.90      1.71 o
   7   1  16       35.42       35.60      2.04 o
   8   1  16       24.77       20.66      2.02 o
   9   1  16       16.18       16.60      1.56 o
 -13   2  16        0.48        3.11      1.49 o
 -12   2  16        0.61        2.23      1.47 o
 -11   2  16        0.90        0.73      1.45 o
 -10   2  16        0.81        1.23      1.59 o
  -9   2  16        3.63        3.86      1.64 o
  -8   2  16       25.28       24.64      2.63 o
  -7   2  16        1.06        1.98      1.66 o
  -6   2  16        0.01        0.11      1.56 o
  -5   2  16       14.67       12.26      1.42 o
  -4   2  16        0.06        2.19      1.36 o
  -3   2  16        0.89        1.58      1.54 o
  -2   2  16        0.08        3.08      1.61 o
  -1   2  16        0.17        1.33      1.55 o
   0   2  16        0.88        2.77      1.54 o
   1   2  16        3.62        4.38      1.49 o
   2   2  16        4.03        5.32      1.54 o
   3   2  16        3.30        4.05      1.46 o
   4   2  16        0.83       -0.94      1.75 o
   5   2  16        1.13        1.01      1.69 o
   6   2  16        6.87        6.21      1.79 o
   7   2  16        0.10        0.65      1.75 o
  -9   3  16        0.59        1.30      1.75 o
  -8   3  16        1.04        2.09      1.88 o
  -7   3  16        1.31        1.79      1.73 o
  -6   3  16        9.30        6.99      1.87 o
  -5   3  16       31.40       31.20      2.58 o
  -4   3  16       45.03       42.64      3.51 o
  -3   3  16       13.15       13.94      1.79 o
  -2   3  16        0.03        1.59      1.60 o
  -1   3  16        0.02        1.95      1.63 o
   0   3  16        0.78        1.94      1.65 o
   1   3  16        2.21        5.33      1.77 o
   2   3  16        0.00        0.98      2.15 o
   3   3  16        0.05        1.34      2.12 o
 -14   1  17        0.01        0.84      1.62 o
 -13   1  17        0.96        1.46      1.59 o
 -12   1  17        2.24        4.25      1.67 o
 -11   1  17        8.71        9.83      1.58 o
 -10   1  17        0.19        0.92      1.48 o
  -9   1  17        7.51        8.47      1.53 o
  -8   1  17        0.77        1.29      1.57 o
  -7   1  17        7.24        7.40      1.45 o
  -6   1  17        2.25        2.72      1.42 o
  -5   1  17        0.16        1.40      1.42 o
  -4   1  17        9.95       13.14      1.49 o
  -3   1  17        0.27        1.58      1.45 o
  -2   1  17        8.99        8.47      1.47 o
  -1   1  17       24.44       22.29      1.48 o
   0   1  17        7.39        7.07      1.41 o
   1   1  17        1.84        1.84      1.51 o
   2   1  17        0.19        1.45      1.37 o
   3   1  17        5.64        5.74      1.46 o
   4   1  17        6.23        6.12      1.80 o
   5   1  17        0.11        2.48      1.77 o
   6   1  17        1.18        2.24      1.85 o
   7   1  17       11.60        9.50      1.85 o
 -11   2  17        3.42        3.57      1.56 o
 -10   2  17        1.57        4.81      1.70 o
  -9   2  17        0.00        1.68      1.59 o
  -8   2  17        0.13        0.24      1.72 o
  -7   2  17        0.22        0.05      1.59 o
  -6   2  17        1.65        1.05      1.58 o
  -5   2  17        2.11        2.49      1.56 o
  -4   2  17        1.55        6.25      1.62 o
  -3   2  17        0.09        1.05      1.69 o
  -2   2  17        0.24        2.29      1.79 o
  -1   2  17       19.19       19.41      1.71 o
   0   2  17        5.24        6.90      1.65 o
   1   2  17        5.40        5.48      1.66 o
   2   2  17        7.63       10.06      1.73 o
   3   2  17        0.93        1.50      1.97 o
   4   2  17        0.00        1.61      1.95 o
   5   2  17        0.06        2.21      1.88 o
  -3   3  17        5.71        7.68      1.88 o
 -12   0  18        1.57        2.19      2.11 o
 -11   0  18        0.99        3.23      2.20 o
 -10   0  18        2.06        4.76      2.04 o
  -9   0  18        3.26        6.34      2.01 o
  -8   0  18        4.84        4.18      2.09 o
  -7   0  18        8.07        9.47      2.04 o
  -6   0  18       25.81       19.58      2.28 o
  -5   0  18        9.49       12.04      2.11 o
  -4   0  18       12.39        8.19      2.00 o
  -3   0  18        0.63        1.02      2.09 o
  -2   0  18       19.04       12.47      2.12 o
  -1   0  18        1.87        4.79      2.18 o
   0   0  18        1.16        0.82      1.89 o
   1   0  18        1.26        0.27      2.02 o
   2   0  18        5.21        4.63      2.00 o
   3   0  18        0.02        0.68      2.01 o
   4   0  18        3.27        4.92      2.48 o
   5   0  18        1.66        4.78      2.51 o
 -11   1  18        2.63        5.43      1.60 o
 -10   1  18       11.27       12.78      1.61 o
  -9   1  18        0.02        2.75      1.55 o
  -8   1  18        5.08        4.48      1.62 o
  -7   1  18        0.05        0.64      1.56 o
  -6   1  18        0.01        1.83      1.52 o
  -5   1  18        5.98        4.87      1.44 o
  -4   1  18        1.21        1.14      1.38 o
  -3   1  18        1.42        2.57      1.51 o
  -2   1  18        1.70        2.26      1.51 o
  -1   1  18       12.27       12.45      1.48 o
   0   1  18        0.52        2.77      1.63 o
   1   1  18        5.81        6.33      1.48 o
   2   1  18        8.40        8.37      1.51 o
   3   1  18       10.71       12.93      1.52 o
   4   1  18        1.10        1.72      1.77 o
  -8   2  18        0.65        1.76      1.64 o
  -7   2  18        1.89        4.68      1.67 o
  -6   2  18        0.16        2.08      1.73 o
  -5   2  18        0.01        1.27      1.57 o
  -4   2  18        0.01        3.54      1.63 o
  -3   2  18        0.14        2.33      1.60 o
  -2   2  18        3.71        4.32      1.57 o
  -1   2  18       17.69       21.89      1.82 o
   0   2  18        4.82        5.98      1.82 o
   1   2  18       10.81       10.03      1.66 o
  -8   1  19        1.59        3.47      1.59 o
  -7   1  19        0.00        0.54      1.52 o
  -6   1  19        0.30        1.79      1.58 o
  -5   1  19        0.57        0.87      1.64 o
  -4   1  19        0.17        0.75      1.49 o
  -3   1  19        4.77        4.85      1.57 o
  -2   1  19        1.15        1.87      1.63 o
  -1   1  19        0.71        0.84      1.58 o
   0   1  19        0.30        1.12      1.52 o
   1   1  19        0.98        1.33      1.65 o
 
